# Supplementary material for: Diversification of Fungal Chitinases and Their Functional Differentiation in Histoplasma capsulatum
Source: Mol Biol Evol. 2020 Nov 13;38(4):1339–55. doi: 10.1093/molbev/msaa293 (PMC8042737; doi:10.1093/molbev/msaa293)
Supplement: msaa293_Supplementary_Data [file msaa293_supplementary_data.zip]

Archive with 2 entries (2 files):
- Supplemental_Data.xlsx
- Supplemental_Figures.pdf
