# Supplementary material for: Diversification of Fungal Chitinases and Their Functional Differentiation in Histoplasma capsulatum
Source: Mol Biol Evol. 2020 Nov 13;38(4):1339–55. doi: 10.1093/molbev/msaa293 (PMC8042737; doi:10.1093/molbev/msaa293)
Supplement: msaa293_Supplementary_Data [file msaa293_supplementary_data.zip › Supplemental_Data.xlsx]

## Sheet: SD1 Fungal Genomes
Genome Code	Genus species	taxonomy
Acain1	Acaromyces ingoldii MCA 4198	Fungi; Dikarya; Basidiomycota; Ustilaginomycotina; Exobasidiomycetes; Exobasidiales; Cryptobasidiaceae; Acaromyces
Aciri1iso	Acidomyces richmondensis	Fungi; Dikarya; Ascomycota; saccharomyceta; Pezizomycotina; leotiomyceta; dothideomyceta; Dothideomycetes; Dothideomycetes incertae sedis; Acidomyces
AgabivarbisH972	Agaricus bisporus var bisporus H97	Fungi; Dikarya; Basidiomycota; Agaricomycotina; Agaricomycetes; Agaricomycetidae; Agaricales; Agaricaceae; Agaricus
Agabivarbur1	Agaricus bisporus var. burnettii JB137-S8	Fungi; Dikarya; Basidiomycota; Agaricomycotina; Agaricomycetes; Agaricomycetidae; Agaricales; Agaricaceae; Agaricus
Altal1	Alternaria alternata SRC1lrK2f	Fungi; Dikarya; Ascomycota; saccharomyceta; Pezizomycotina; leotiomyceta; dothideomyceta; Dothideomycetes; Pleosporomycetidae; Pleosporales; Pleosporineae; Pleosporaceae; Alternaria; Alternaria alternata group
Amabr0	Amanita brunnescens	Fungi; Dikarya; Basidiomycota; Agaricomycotina; Agaricomycetes; Agaricomycetidae; Agaricales; Amanitaceae; Amanita
Amain0	Amanita inopinata	Fungi; Dikarya; Basidiomycota; Agaricomycotina; Agaricomycetes; Agaricomycetidae; Agaricales; Amanitaceae; Amanita
Amamu1	Amanita muscaria Koide	Fungi; Dikarya; Basidiomycota; Agaricomycotina; Agaricomycetes; Agaricomycetidae; Agaricales; Amanitaceae; Amanita
Amapo0	Amanita polypyramis	Fungi; Dikarya; Basidiomycota; Agaricomycotina; Agaricomycetes; Agaricomycetidae; Agaricales; Amanitaceae; Amanita
Amath1	Amanita thiersii Skay4041	Fungi; Dikarya; Basidiomycota; Agaricomycotina; Agaricomycetes; Agaricomycetidae; Agaricales; Amanitaceae; Amanita
Amore1	Amorphotheca resinae	Fungi; Dikarya; Ascomycota; saccharomyceta; Pezizomycotina; leotiomyceta; sordariomyceta; Leotiomycetes; Leotiomycetes incertae sedis; Myxotrichaceae; Amorphotheca
Antav1	Anthostoma_avocetta_NRRL_3190	Fungi; Dikarya; Ascomycota; saccharomyceta; Pezizomycotina; leotiomyceta; sordariomyceta; Sordariomycetes; Xylariomycetidae; Xylariales; Diatrypaceae; Anthostoma
Armme11	Armillaria mellea	Fungi; Dikarya; Basidiomycota; Agaricomycotina; Agaricomycetes; Agaricomycetidae; Agaricales; Physalacriaceae; Armillaria
Armos1	Armillaria ostoye	Fungi; Dikarya; Basidiomycota; Agaricomycotina; Agaricomycetes; Agaricomycetidae; Agaricales; Physalacriaceae; Armillaria
Artbe1	Arthroderma benhamiae CBS 112371	Fungi; Dikarya; Ascomycota; saccharomyceta; Pezizomycotina; leotiomyceta; Eurotiomycetes; Eurotiomycetidae; Onygenales; Arthrodermataceae; Arthroderma
Artel1	Artolenzites elegans CIRM1663	Fungi; Dikarya; Basidiomycota; Agaricomycotina; Agaricomycetes; Agaricomycetes incertae sedis; Polyporales; Coriolaceae; Trametes
Artol1	Arthrobotrys oligospora ATCC 24927	Fungi; Dikarya; Ascomycota; saccharomyceta; Pezizomycotina; Orbiliomycetes; Orbiliales; Orbiliaceae; Orbilia; mitosporic Orbilia auricolor
Ascim1	Ascobolus immersus RN42	Fungi; Dikarya; Ascomycota; saccharomyceta; Pezizomycotina; Pezizomycetes; Pezizales; Ascobolaceae; Ascobolus
Ascru1	Ascoidea rubescens NRRL Y17699	Fungi; Dikarya; Ascomycota; saccharomyceta; Saccharomycotina; Saccharomycetes; Saccharomycetales; Ascoideaceae; Ascoidea
Ascsa1	Ascocoryne_sarcoides_NRRL50072	Fungi; Dikarya; Ascomycota; saccharomyceta; Pezizomycotina; leotiomyceta; sordariomyceta; Leotiomycetes; Helotiales; Helotiaceae; Ascocoryne
Ashgo1	Ashbya gossypii ATCC 10895	Fungi; Dikarya; Ascomycota; saccharomyceta; Saccharomycotina; Saccharomycetes; Saccharomycetales; Saccharomycetaceae; Eremothecium
Aspac1	Aspergillus aculeatus ATCC16872	Fungi; Dikarya; Ascomycota; saccharomyceta; Pezizomycotina; leotiomyceta; Eurotiomycetes; Eurotiomycetidae; Eurotiales; Trichocomaceae; mitosporic Trichocomaceae; Aspergillus
Aspbr1	Aspergillus brasiliensis	Fungi; Dikarya; Ascomycota; saccharomyceta; Pezizomycotina; leotiomyceta; Eurotiomycetes; Eurotiomycetidae; Eurotiales; Trichocomaceae; mitosporic Trichocomaceae; Aspergillus
Aspca3	Aspergillus carbonarius	Fungi; Dikarya; Ascomycota; saccharomyceta; Pezizomycotina; leotiomyceta; Eurotiomycetes; Eurotiomycetidae; Eurotiales; Trichocomaceae; mitosporic Trichocomaceae; Aspergillus
Aspcam1	Aspergillus campestris IBT 28561	Fungi; Dikarya; Ascomycota; saccharomyceta; Pezizomycotina; leotiomyceta; Eurotiomycetes; Eurotiomycetidae; Eurotiales; Trichocomaceae; mitosporic Trichocomaceae; Aspergillus
Aspcl1	Aspergillus clavatus NRRL 1 from AspGD	Fungi; Dikarya; Ascomycota; saccharomyceta; Pezizomycotina; leotiomyceta; Eurotiomycetes; Eurotiomycetidae; Eurotiales; Trichocomaceae; mitosporic Trichocomaceae; Aspergillus
Aspfl1	Aspergillus flavus NRRL3357	Fungi; Dikarya; Ascomycota; saccharomyceta; Pezizomycotina; leotiomyceta; Eurotiomycetes; Eurotiomycetidae; Eurotiales; Trichocomaceae; mitosporic Trichocomaceae; Aspergillus
Aspfo1	Aspergillus acidus	Fungi; Dikarya; Ascomycota; saccharomyceta; Pezizomycotina; leotiomyceta; Eurotiomycetes; Eurotiomycetidae; Eurotiales; Trichocomaceae; mitosporic Trichocomaceae; Aspergillus
Aspfu1	Aspergillus fumigatus Af293 from AspGD	Fungi; Dikarya; Ascomycota; saccharomyceta; Pezizomycotina; leotiomyceta; Eurotiomycetes; Eurotiomycetidae; Eurotiales; Trichocomaceae; mitosporic Trichocomaceae; Aspergillus
AspfuA11631	Aspergillus_fumigatus_A1163	Fungi; Dikarya; Ascomycota; saccharomyceta; Pezizomycotina; leotiomyceta; Eurotiomycetes; Eurotiomycetidae; Eurotiales; Aspergillaceae; Aspergillus
Aspgl1	Aspergillus glaucus	Fungi; Dikarya; Ascomycota; saccharomyceta; Pezizomycotina; leotiomyceta; Eurotiomycetes; Eurotiomycetidae; Eurotiales; Trichocomaceae; mitosporic Trichocomaceae; Aspergillus
Aspka11	Aspergillus kawachii IFO 4308	Fungi; Dikarya; Ascomycota; saccharomyceta; Pezizomycotina; leotiomyceta; Eurotiomycetes; Eurotiomycetidae; Eurotiales; Trichocomaceae; mitosporic Trichocomaceae; Aspergillus
Aspni7	Aspergillus niger ATCC 1015	Fungi; Dikarya; Ascomycota; saccharomyceta; Pezizomycotina; leotiomyceta; Eurotiomycetes; Eurotiomycetidae; Eurotiales; Trichocomaceae; mitosporic Trichocomaceae; Aspergillus
Aspnid1	Aspergillus nidulans from AspGD	Fungi; Dikarya; Ascomycota; saccharomyceta; Pezizomycotina; leotiomyceta; Eurotiomycetes; Eurotiomycetidae; Eurotiales; Trichocomaceae; mitosporic Trichocomaceae; Aspergillus
AspniNRRL31	Aspergillus niger NRRL3	Fungi; Dikarya; Ascomycota; saccharomyceta; Pezizomycotina; leotiomyceta; Eurotiomycetes; Eurotiomycetidae; Eurotiales; Trichocomaceae; mitosporic Trichocomaceae; Aspergillus
Aspnov1	Aspergillus novofumigatus IBT 16806	Fungi; Dikarya; Ascomycota; saccharomyceta; Pezizomycotina; leotiomyceta; Eurotiomycetes; Eurotiomycetidae; Eurotiales; Trichocomaceae; mitosporic Trichocomaceae; Aspergillus
Aspor1	Aspergillus oryzae RIB40	Fungi; Dikarya; Ascomycota; saccharomyceta; Pezizomycotina; leotiomyceta; Eurotiomycetes; Eurotiomycetidae; Eurotiales; Trichocomaceae; mitosporic Trichocomaceae; Aspergillus
Aspste1	Aspergillus steynii IBT 23096	Fungi; Dikarya; Ascomycota; saccharomyceta; Pezizomycotina; leotiomyceta; Eurotiomycetes; Eurotiomycetidae; Eurotiales; Trichocomaceae; mitosporic Trichocomaceae; Aspergillus
Aspsy1	Aspergillus sydowii	Fungi; Dikarya; Ascomycota; saccharomyceta; Pezizomycotina; leotiomyceta; Eurotiomycetes; Eurotiomycetidae; Eurotiales; Trichocomaceae; mitosporic Trichocomaceae; Aspergillus
Aspte1	Aspergillus_terreus_NIH_2624	Fungi; Dikarya; Ascomycota; saccharomyceta; Pezizomycotina; leotiomyceta; Eurotiomycetes; Eurotiomycetidae; Eurotiales; Aspergillaceae; Aspergillus
Asptu1	Aspergillus tubingensis	Fungi; Dikarya; Ascomycota; saccharomyceta; Pezizomycotina; leotiomyceta; Eurotiomycetes; Eurotiomycetidae; Eurotiales; Trichocomaceae; mitosporic Trichocomaceae; Aspergillus
Aspve1	Aspergillus versicolor	Fungi; Dikarya; Ascomycota; saccharomyceta; Pezizomycotina; leotiomyceta; Eurotiomycetes; Eurotiomycetidae; Eurotiales; Trichocomaceae; mitosporic Trichocomaceae; Aspergillus
Aspwe1	Aspergillus_wentii	Fungi; Dikarya; Ascomycota; saccharomyceta; Pezizomycotina; leotiomyceta; Eurotiomycetes; Eurotiomycetidae; Eurotiales; Aspergillaceae; Aspergillus
Aspzo1	Aspergillus zonatus	Fungi; Dikarya; Ascomycota; saccharomyceta; Pezizomycotina; leotiomyceta; Eurotiomycetes; Eurotiomycetidae; Eurotiales; Trichocomaceae; mitosporic Trichocomaceae; Aspergillus
Aurde31	Auricularia subglabra	Fungi; Dikarya; Basidiomycota; Agaricomycotina; Agaricomycetes; Agaricomycetes incertae sedis; Auriculariales; Auriculariaceae; Auricularia
Aurpuvarmel1	Aureobasidium pullulans var. melanogenum CBS 110374	Fungi; Dikarya; Ascomycota; saccharomyceta; Pezizomycotina; leotiomyceta; dothideomyceta; Dothideomycetes; Dothideomycetidae; Dothideales; Aureobasidiaceae; Aureobasidium
Aurpuvarnam1	Aureobasidium pullulans var. namibiae CBS 147.97	Fungi; Dikarya; Ascomycota; saccharomyceta; Pezizomycotina; leotiomyceta; dothideomyceta; Dothideomycetes; Dothideomycetidae; Dothideales; Aureobasidiaceae; Aureobasidium
Aurpuvarpul1	Aureobasidium pullulans var. pullulans EXF-150	Fungi; Dikarya; Ascomycota; saccharomyceta; Pezizomycotina; leotiomyceta; dothideomyceta; Dothideomycetes; Dothideomycetidae; Dothideales; Aureobasidiaceae; Aureobasidium
Aurpuvarsub1	Aureobasidium pullulans var. subglaciale EXF-2481	Fungi; Dikarya; Ascomycota; saccharomyceta; Pezizomycotina; leotiomyceta; dothideomyceta; Dothideomycetes; Dothideomycetidae; Dothideales; Dothioraceae; mitosporic Dothioraceae; Aureobasidium; Aureobasidium pullulans
Babin1	Babjeviella inositovora NRRL Y-12698	Fungi; Dikarya; Ascomycota; saccharomyceta; Saccharomycotina; Saccharomycetes; Saccharomycetales; Debaryomycetaceae; Babjeviella
Basme2	Basidiobolus meristosporus CBS 931.73	Fungi; Entomophthoromycota; Basidiobolomycetes; Basidiobolales; Basidiobolaceae; Basidiobolus; Basidiobolus meristosporus
Bauco1	Baudoinia compniacensis UAMH 10762	Fungi; Dikarya; Ascomycota; saccharomyceta; Pezizomycotina; leotiomyceta; dothideomyceta; Dothideomycetes; Dothideomycetidae; Capnodiales; Teratosphaeriaceae; mitosporic Teratosphaeriaceae; Baudoinia
Bder	Blastomyces dermatitidis	Fungi; Dikarya; Ascomycota; saccharomyceta; Pezizomycotina; leotiomyceta; Eurotiomycetes; Eurotiomycetidae; Onygenales; Ajellomycetaceae; Ajellomyces
Beaba1	Beauveria bassiana ARSEF 2860	Fungi; Dikarya; Ascomycota; saccharomyceta; Pezizomycotina; leotiomyceta; sordariomyceta; Sordariomycetes; Hypocreomycetidae; Hypocreales; Cordycipitaceae; Beauveria
Bjead1	Bjerkandera adusta	Fungi; Dikarya; Basidiomycota; Agaricomycotina; Agaricomycetes; Agaricomycetes incertae sedis; Polyporales; Meruliaceae; Bjerkandera
Blugr1	Blumeria_graminis_f.sp._hordei_DH14	Fungi; Dikarya; Ascomycota; saccharomyceta; Pezizomycotina; leotiomyceta; sordariomyceta; Leotiomycetes; Erysiphales; Erysiphaceae; Blumeria
Botbo1	Botryobasidium botryosum	Fungi; Dikarya; Basidiomycota; Agaricomycotina; Agaricomycetes; Agaricomycetes incertae sedis; Cantharellales; Botryobasidiaceae; Botryobasidium
Botci1	Botrytis_cinerea	Fungi; Dikarya; Ascomycota; saccharomyceta; Pezizomycotina; leotiomyceta; sordariomyceta; Leotiomycetes; Helotiales; Sclerotiniaceae; Botrytis
Botdo1	Botryosphaeria dothidea	Fungi; Dikarya; Ascomycota; saccharomyceta; Pezizomycotina; leotiomyceta; dothideomyceta; Dothideomycetes; Dothideomycetes incertae sedis; Botryosphaeriales; Botryosphaeriaceae; Botryosphaeria
Cadsp1	Cadophora sp. DSE1049	Fungi; Dikarya; Ascomycota; saccharomyceta; Pezizomycotina; leotiomyceta; sordariomyceta; Leotiomycetes; Helotiales; mitosporic Helotiales; Cadophora
Calb	Candida albicans	Fungi; Dikarya; Ascomycota; saccharomyceta; Saccharomycotina; Saccharomycetes; Saccharomycetales; mitosporic Saccharomycetales; Candida
Calvi1	Calocera viscosa	Fungi; Dikarya; Basidiomycota; Agaricomycotina; Dacrymycetes; Dacrymycetales; Dacrymycetaceae; Calocera
Canar1	Candida arabinofermentans NRRL YB-2248	Fungi; Dikarya; Ascomycota; saccharomyceta; Saccharomycotina; Saccharomycetes; Saccharomycetales; mitosporic Saccharomycetales; Candida
Canca1	Candida caseinolytica Y-17796	Fungi; Dikarya; Ascomycota; saccharomyceta; Saccharomycotina; Saccharomycetes; Saccharomycetales; mitosporic Saccharomycetales; Candida
Canta1	Candida tanzawaensis NRRL Y-17324	Fungi; Dikarya; Ascomycota; saccharomyceta; Saccharomycotina; Saccharomycetes; Saccharomycetales; mitosporic Saccharomycetales; Candida
Cante1	Candida tenuis NRRL Y-1498	Fungi; Dikarya; Ascomycota; saccharomyceta; Saccharomycotina; Saccharomycetes; Saccharomycetales; mitosporic Saccharomycetales; Candida
Capco1	Capronia coronata cbs 617.96	Fungi; Dikarya; Ascomycota; saccharomyceta; Pezizomycotina; leotiomyceta; Eurotiomycetes; Chaetothyriomycetidae; Chaetothyriales; Herpotrichiellaceae; Capronia
Capep1	Capronia epimyces cbs 606.96	Fungi; Dikarya; Ascomycota; saccharomyceta; Pezizomycotina; leotiomyceta; Eurotiomycetes; Chaetothyriomycetidae; Chaetothyriales; Herpotrichiellaceae; Capronia
Catan1	Catenaria anguillulae PL171	Fungi; Blastocladiomycota; Blastocladiomycetes; Blastocladiales; Catenariaceae; Catenaria
Cenge3	Cenococcum geophilum 1.58	Fungi; Dikarya; Ascomycota; saccharomyceta; Pezizomycotina; leotiomyceta; dothideomyceta; Dothideomycetes; Pleosporomycetidae; Pleosporomycetidae incertae sedis; Gloniaceae; Cenococcum; Cenococcum geophilum
Cersp1	Ceraceosorus sp. MCA 4658	Fungi; Dikarya; Basidiomycota; Ustilaginomycotina; Exobasidiomycetes; Ceraceosorales; Ceraceosoraceae; Ceraceosorus
Cersu1	Ceriporiopsis Gelatoporia subvermispora B	Fungi; Dikarya; Basidiomycota; Agaricomycotina; Agaricomycetes; Agaricomycetes incertae sedis; Polyporales; Meruliaceae; Ceriporiopsis
Cgla	Candida glabrata	Fungi; Dikarya; Ascomycota; saccharomyceta; Saccharomycotina; Saccharomycetes; Saccharomycetales; Saccharomycetaceae; Nakaseomyces; mitosporic Nakaseomyces
Cgui	Candida guilliermondii	Fungi; Dikarya; Ascomycota; saccharomyceta; Saccharomycotina; Saccharomycetes; Saccharomycetales; Debaryomycetaceae; Meyerozyma
Chagl1	Chaetomium globosum	Fungi; Dikarya; Ascomycota; saccharomyceta; Pezizomycotina; leotiomyceta; sordariomyceta; Sordariomycetes; Sordariomycetidae; Sordariales; Chaetomiaceae; Chaetomium
Chove1	Choiromyces venosus 120613-1	Fungi; Dikarya; Ascomycota; saccharomyceta; Pezizomycotina; Pezizomycetes; Pezizales; Tuberaceae; Choiromyces; Choiromyces venosus
Claca1	Cladophialophora carrionii cbs 160.54	Fungi; Dikarya; Ascomycota; saccharomyceta; Pezizomycotina; leotiomyceta; Eurotiomycetes; Chaetothyriomycetidae; Chaetothyriales; Herpotrichiellaceae; mitosporic Herpotrichiellaceae; Cladophialophora
Clafu1	Cladosporium fulvum	Fungi; Dikarya; Ascomycota; saccharomyceta; Pezizomycotina; leotiomyceta; dothideomyceta; Dothideomycetes; Dothideomycetidae; Capnodiales; Mycosphaerellaceae; mitosporic Mycosphaerellaceae; Passalora
Claps1	Cladophialophora psammophila cbs 110553	Fungi; Dikarya; Ascomycota; saccharomyceta; Pezizomycotina; leotiomyceta; Eurotiomycetes; Chaetothyriomycetidae; Chaetothyriales; Herpotrichiellaceae; mitosporic Herpotrichiellaceae; Cladophialophora
Clapu20	Claviceps purpurea 20.1	Fungi; Dikarya; Ascomycota; saccharomyceta; Pezizomycotina; leotiomyceta; sordariomyceta; Sordariomycetes; Hypocreomycetidae; Hypocreales; Clavicipitaceae; Claviceps; Claviceps purpurea
Claye1	Cladophialophora yegresii cbs 114405	Fungi; Dikarya; Ascomycota; saccharomyceta; Pezizomycotina; leotiomyceta; Eurotiomycetes; Chaetothyriomycetidae; Chaetothyriales; Herpotrichiellaceae; mitosporic Herpotrichiellaceae; Cladophialophora
Clus	Candida lusitaniae	Fungi; Dikarya; Ascomycota; saccharomyceta; Saccharomycotina; Saccharomycetes; Saccharomycetales; Metschnikowiaceae; Clavispora
Cnew	Cryptococcus gattii	Fungi; Dikarya; Basidiomycota; Agaricomycotina; Tremellomycetes; Tremellales; Tremellaceae; Filobasidiella; Filobasidiella/Cryptococcus neoformans species complex
Cocca1	Cochliobolus carbonum 26-R-13	Fungi; Dikarya; Ascomycota; saccharomyceta; Pezizomycotina; leotiomyceta; dothideomyceta; Dothideomycetes; Pleosporomycetidae; Pleosporales; Pleosporineae; Pleosporaceae; Cochliobolus
CocheC4	Cochliobolus heterostrophus C4	Fungi; Dikarya; Ascomycota; saccharomyceta; Pezizomycotina; leotiomyceta; dothideomyceta; Dothideomycetes; Pleosporomycetidae; Pleosporales; Pleosporineae; Pleosporaceae; Cochliobolus
CocheC5	Cochliobolus heterostrophus C5	Fungi; Dikarya; Ascomycota; saccharomyceta; Pezizomycotina; leotiomyceta; dothideomyceta; Dothideomycetes; Pleosporomycetidae; Pleosporales; Pleosporineae; Pleosporaceae; Cochliobolus
Cocim1	Coccidioides immitis RS	Fungi; Dikarya; Ascomycota; saccharomyceta; Pezizomycotina; leotiomyceta; Eurotiomycetes; Eurotiomycetidae; Onygenales; mitosporic Onygenales; Coccidioides
Coclu2	Cochliobolus lunatus m118	Fungi; Dikarya; Ascomycota; saccharomyceta; Pezizomycotina; leotiomyceta; dothideomyceta; Dothideomycetes; Pleosporomycetidae; Pleosporales; Pleosporineae; Pleosporaceae; Cochliobolus
Cocmi1	Cochliobolus miyabeanus ATCC 44560	Fungi; Dikarya; Ascomycota; saccharomyceta; Pezizomycotina; leotiomyceta; dothideomyceta; Dothideomycetes; Pleosporomycetidae; Pleosporales; Pleosporineae; Pleosporaceae; Cochliobolus
Cocsa1	Cochliobolus sativus ND90Pr	Fungi; Dikarya; Ascomycota; saccharomyceta; Pezizomycotina; leotiomyceta; dothideomyceta; Dothideomycetes; Pleosporomycetidae; Pleosporales; Pleosporineae; Pleosporaceae; Cochliobolus
Cocvi1	Cochliobolus victoriae FI3	Fungi; Dikarya; Ascomycota; saccharomyceta; Pezizomycotina; leotiomyceta; dothideomyceta; Dothideomycetes; Pleosporomycetidae; Pleosporales; Pleosporineae; Pleosporaceae; Cochliobolus
Coere1	Coemansia reversa NRRL 1564	Fungi; Fungi incertae sedis; Early diverging fungal lineages; Kickxellomycotina; Kickxellales; Kickxellaceae; Coemansia
Colgr1	Colletotrichum graminicola M1.001	Fungi; Dikarya; Ascomycota; saccharomyceta; Pezizomycotina; leotiomyceta; sordariomyceta; Sordariomycetes; Hypocreomycetidae; Glomerellales; Glomerellaceae; Colletotrichum
Colhi1	Colletotrichum higginsianum IMI 349063	Fungi; Dikarya; Ascomycota; saccharomyceta; Pezizomycotina; leotiomyceta; sordariomyceta; Sordariomycetes; Hypocreomycetidae; Glomerellales; Glomerellaceae; Colletotrichum
Conap1	Coniosporium apollinis cbs 100218	Fungi; Dikarya; Ascomycota; saccharomyceta; Pezizomycotina; leotiomyceta; Eurotiomycetes; Chaetothyriomycetidae; Chaetothyriales; Herpotrichiellaceae; mitosporic Herpotrichiellaceae; Coniosporium
Conco1	Conidiobolus coronatus NRRL28638	Fungi; Fungi incertae sedis; Early diverging fungal lineages; Entomophthoromycotina; Entomophthorales; Ancylistaceae; Conidiobolus
Copci1	Coprinopsis cinerea	Fungi; Dikarya; Basidiomycota; Agaricomycotina; Agaricomycetes; Agaricomycetidae; Agaricales; Psathyrellaceae; Coprinopsis
Corbr1	Cordyceps brongniartii	Fungi; Dikarya; Ascomycota; saccharomyceta; Pezizomycotina; leotiomyceta; sordariomyceta; Sordariomycetes; Hypocreomycetidae; Hypocreales; Cordycipitaceae; Cordyceps
Corca1	Corynespora cassiicola CCP	Fungi; Dikarya; Ascomycota; saccharomyceta; Pezizomycotina; leotiomyceta; dothideomyceta; Dothideomycetes; Pleosporomycetidae; Pleosporales; Corynesporascaceae; Corynespora
CormiAloha	Cordyceps militaris Aloha	Fungi; Dikarya; Ascomycota; saccharomyceta; Pezizomycotina; leotiomyceta; sordariomyceta; Sordariomycetes; Hypocreomycetidae; Hypocreales; Cordycipitaceae; Cordyceps
Cpar	Candida parapsilosis	Fungi; Dikarya; Ascomycota; saccharomyceta; Saccharomycotina; Saccharomycetes; Saccharomycetales; mitosporic Saccharomycetales; Candida
Cpos	Coccidioides posadasii	Fungi; Dikarya; Ascomycota; saccharomyceta; Pezizomycotina; leotiomyceta; Eurotiomycetes; Eurotiomycetidae; Onygenales; mitosporic Onygenales; Coccidioides
Croqu1	Cronartium quercuum f. sp. fusiforme G11	Fungi; Dikarya; Basidiomycota; Pucciniomycotina; Pucciniomycetes; Pucciniales; Cronartiaceae; Cronartium
CryneH991	Cryptococcus_neoformans_var._grubii_H99	Fungi; Dikarya; Basidiomycota; Agaricomycotina; Tremellomycetes; Tremellales; Tremellaceae; Filobasidiella; Filobasidiella/Cryptococcus neoformans species complex
CryneJEC211	Cryptococcus neoformans var neoformans JEC21	Fungi; Dikarya; Basidiomycota; Agaricomycotina; Tremellomycetes; Tremellales; Tremellaceae; Filobasidiella; Filobasidiella/Cryptococcus neoformans species complex
Cs918151	Candida sonorensis	Fungi; Dikarya; Ascomycota; saccharomyceta; Saccharomycotina; Saccharomycetes; Saccharomycetales; mitosporic Saccharomycetales; Candida
Ctro	Candida tropicalis	Fungi; Dikarya; Ascomycota; saccharomyceta; Saccharomycotina; Saccharomycetes; Saccharomycetales; mitosporic Saccharomycetales; Candida
Cybja1	Cyberlindnera jadinii NRRL Y-1542	Fungi; Dikarya; Ascomycota; saccharomyceta; Saccharomycotina; Saccharomycetes; Saccharomycetales; Phaffomycetaceae; Cyberlindnera
Cylto1	Cylindrobasidium torrendii	Fungi; Dikarya; Basidiomycota; Agaricomycotina; Agaricomycetes; Agaricomycetes incertae sedis; Corticiales; Corticiaceae; Cylindrobasidium
Daequ1	Daedalea_quercina	Fungi; Dikarya; Basidiomycota; Agaricomycotina; Agaricomycetes; Agaricomycetes incertae sedis; Polyporales; Coriolaceae; Daedalea
DalEC121	Daldinia eschscholzii EC12	Fungi; Dikarya; Ascomycota; saccharomyceta; Pezizomycotina; leotiomyceta; sordariomyceta; Sordariomycetes; Xylariomycetidae; Xylariales; Xylariaceae; Daldinia
Debha01	Debaryomyces hansenii COTA2	Fungi; Dikarya; Ascomycota; saccharomyceta; Saccharomycotina; Saccharomycetes; Saccharomycetales; Debaryomycetaceae; Debaryomyces
Debha1	Debaryomyces hansenii	Fungi; Dikarya; Ascomycota; saccharomyceta; Saccharomycotina; Saccharomycetes; Saccharomycetales; Debaryomycetaceae; Debaryomyces
Dekbr2	Dekkera bruxellensis CBS 2499	Fungi; Dikarya; Ascomycota; saccharomyceta; Saccharomycotina; Saccharomycetes; Saccharomycetales; Saccharomycetaceae; Dekkera
Delco1	Delitschia_confertaspora_ATCC_74209	Fungi; Dikarya; Ascomycota; saccharomyceta; Pezizomycotina; leotiomyceta; dothideomyceta; Dothideomycetes; Pleosporomycetidae; Pleosporales; Delitschiaceae; Delitschia
DippiCMW190	Diplodia pinea CMW190	Fungi; Dikarya; Ascomycota; saccharomyceta; Pezizomycotina; leotiomyceta; dothideomyceta; Dothideomycetes; Dothideomycetes incertae sedis; Botryosphaeriales; Botryosphaeriaceae; Diplodia
Dipsc1	Diplodia scrobiculata	Fungi; Dikarya; Ascomycota; saccharomyceta; Pezizomycotina; leotiomyceta; dothideomyceta; Dothideomycetes; Dothideomycetes incertae sedis; Botryosphaeriales; Botryosphaeriaceae; Diplodia
Dipse1	Diplodia seriata	Fungi; Dikarya; Ascomycota; saccharomyceta; Pezizomycotina; leotiomyceta; dothideomyceta; Dothideomycetes; Dothideomycetes incertae sedis; Botryosphaeriales; Botryosphaeriaceae; Diplodia
Dotse1	Dothistroma septosporum NZE10	Fungi; Dikarya; Ascomycota; saccharomyceta; Pezizomycotina; leotiomyceta; dothideomyceta; Dothideomycetes; Dothideomycetidae; Capnodiales; Mycosphaerellaceae; Mycosphaerella
Dotsy1	Dothidotthia_symphoricarpi	Fungi; Dikarya; Ascomycota; saccharomyceta; Pezizomycotina; leotiomyceta; dothideomyceta; Dothideomycetes; Pleosporomycetidae; Pleosporales; Dothidotthiaceae; Dothidotthia
Ecun	Encephalitozoon cuniculi	Fungi; Fungi incertae sedis
Ecym	Eremothecium cymbalariae	Fungi; Dikarya; Ascomycota; saccharomyceta; Saccharomycotina; Saccharomycetes; Saccharomycetales; Saccharomycetaceae; Eremothecium
Eder	Exophiala dermatitidis UT8656	Fungi; Dikarya; Ascomycota; saccharomyceta; Pezizomycotina; leotiomyceta; Eurotiomycetes; Chaetothyriomycetidae; Chaetothyriales; Herpotrichiellaceae; mitosporic Herpotrichiellaceae; Exophiala
Enche1	Encephalitozoon hellem ATCC 50504	Fungi; Fungi incertae sedis
Encin1	Encephalitozoon intestinalis ATCC 50506	Fungi; Fungi incertae sedis
Encro1	Encephalitozoon romaleae SJ-2008	Fungi; Fungi incertae sedis
Entbi1	Enterocytozoon bieneusi H348	Fungi; Fungi incertae sedis
Eurhe1	Eurotium rubrum	Fungi; Dikarya; Ascomycota; saccharomyceta; Pezizomycotina; leotiomyceta; Eurotiomycetes; Eurotiomycetidae; Eurotiales; Aspergillaceae
Eutla1	Eutypa lata UCREL1	Fungi; Dikarya; Ascomycota; saccharomyceta; Pezizomycotina; leotiomyceta; sordariomyceta; Sordariomycetes; Xylariomycetidae; Xylariales; Diatrypaceae; Eutypa
Exigl1	Exidia glandulosa	Fungi; Dikarya; Basidiomycota; Agaricomycotina; Agaricomycetes; Agaricomycetes incertae sedis; Auriculariales; Exidiaceae
Exoaq1	Exophiala aquamarina cbs 119918	Fungi; Dikarya; Ascomycota; saccharomyceta; Pezizomycotina; leotiomyceta; Eurotiomycetes; Chaetothyriomycetidae; Chaetothyriales; Herpotrichiellaceae; mitosporic Herpotrichiellaceae; Exophiala
Exome1	Exophiala mesophila CBS 120910	Fungi; Dikarya; Ascomycota; saccharomyceta; Pezizomycotina; leotiomyceta; Eurotiomycetes; Chaetothyriomycetidae; Chaetothyriales; Herpotrichiellaceae; mitosporic Herpotrichiellaceae; Exophiala
Exool01	Exophiala oligosperma	Fungi; Dikarya; Ascomycota; saccharomyceta; Pezizomycotina; leotiomyceta; Eurotiomycetes; Chaetothyriomycetidae; Chaetothyriales; Herpotrichiellaceae; mitosporic Herpotrichiellaceae; Exophiala
Exoxe01	Exophiala xenobiotica	Fungi; Dikarya; Ascomycota; saccharomyceta; Pezizomycotina; leotiomyceta; Eurotiomycetes; Chaetothyriomycetidae; Chaetothyriales; Herpotrichiellaceae; mitosporic Herpotrichiellaceae; Exophiala
Fibra1	Fibroporia radiculosa TFFH 294	Fungi; Dikarya; Basidiomycota; Agaricomycotina; Agaricomycetes; Agaricomycetes incertae sedis; Polyporales; Polyporaceae; Fibroporia
Fibsp1	Fibulorhizoctonia sp. CBS 109695	Fungi; Dikarya; Basidiomycota; Agaricomycotina; Agaricomycetes; Agaricomycetidae; Atheliales; Atheliaceae; mitosporic Atheliaceae; Fibulorhizoctonia
Fishe1	Fistulina hepatica	Fungi; Dikarya; Basidiomycota; Agaricomycotina; Agaricomycetes; Agaricomycetidae; Agaricales; Fistulinaceae; Fistulina
Fomme1	Fomitiporia mediterranea	Fungi; Dikarya; Basidiomycota; Agaricomycotina; Agaricomycetes; Agaricomycetes incertae sedis; Hymenochaetales; Hymenochaetaceae; Fomitiporia
Fompi3	Fomitopsis pinicola FP-58527 SS1	Fungi; Dikarya; Basidiomycota; Agaricomycotina; Agaricomycetes; Agaricomycetes incertae sedis; Polyporales; Coriolaceae; Fomitopsis
Fusfu1	Fusarium fujikuroi IMI 58289	Fungi; Dikarya; Ascomycota; saccharomyceta; Pezizomycotina; leotiomyceta; sordariomyceta; Sordariomycetes; Hypocreomycetidae; Hypocreales; Nectriaceae; Fusarium; Fusarium fujikuroi species complex
Fusgr1	Fusarium graminearum	Fungi; Dikarya; Ascomycota; saccharomyceta; Pezizomycotina; leotiomyceta; sordariomyceta; Sordariomycetes; Hypocreomycetidae; Hypocreales; Nectriaceae; Fusarium; Fusarium sambucinum species complex
Fusve1	Fusarium verticillioides 7600	Fungi; Dikarya; Ascomycota; saccharomyceta; Pezizomycotina; leotiomyceta; sordariomyceta; Sordariomycetes; Hypocreomycetidae; Hypocreales; Nectriaceae; Fusarium; Fusarium fujikuroi species complex
Gaegr1	Gaeumannomyces graminis var. tritici r3-111a-1	Fungi; Dikarya; Ascomycota; saccharomyceta; Pezizomycotina; leotiomyceta; sordariomyceta; Sordariomycetes; Sordariomycetidae; Magnaporthales; Magnaporthaceae; Gaeumannomyces
Galma1	Galerina marginata	Fungi; Dikarya; Basidiomycota; Agaricomycotina; Agaricomycetes; Agaricomycetidae; Agaricales; Strophariaceae; Galerina
Ganpr1	Gonapodya prolifera	Fungi; Chytridiomycota; Monoblepharidomycetes; Monoblepharidales; Gonapodyaceae; Gonapodya
Gansp1	Ganoderma sp. 10597 SS1	Fungi; Dikarya; Basidiomycota; Agaricomycotina; Agaricomycetes; Agaricomycetes incertae sedis; Polyporales; Ganodermataceae; Ganoderma
Gdes	Geomyces destructans	Fungi; Dikarya; Ascomycota; saccharomyceta; Pezizomycotina; leotiomyceta; sordariomyceta; Leotiomycetes; Leotiomycetes incertae sedis; Geomyces
Glalo1	Glarea lozoyensis ATCC 20868	Fungi; Dikarya; Ascomycota; saccharomyceta; Pezizomycotina; leotiomyceta; sordariomyceta; Leotiomycetes; Helotiales; Helotiaceae; Glarea
Gloin1	Rhizophagus irregularis DAOM 181602	Fungi; Glomeromycota; Glomeromycetes; Glomerales; Glomeraceae; Rhizophagus
Glotr1	Gloeophyllum trabeum	Fungi; Dikarya; Basidiomycota; Agaricomycotina; Agaricomycetes; Agaricomycetes incertae sedis; Gloeophyllales; Gloeophyllaceae; Gloeophyllum
Grocl1	Grosmannia_clavigera_kw1407	Fungi; Dikarya; Ascomycota; saccharomyceta; Pezizomycotina; leotiomyceta; sordariomyceta; Sordariomycetes; Sordariomycetidae; Ophiostomatales; Ophiostomataceae; Grosmannia
Gymlu1	Gymnopus luxurians	Fungi; Dikarya; Basidiomycota; Agaricomycotina; Agaricomycetes; Agaricomycetidae; Agaricales; Tricholomataceae; Gymnopus
Gymlu2	Gymnopilus luteus	Fungi; Dikarya; Basidiomycota; Agaricomycotina; Agaricomycetes; Agaricomycetidae; Agaricales; Cortinariaceae; Gymnopilus
Hanpo2	Hansenula polymorpha NCYC 495 leu1.1	Fungi; Dikarya; Ascomycota; saccharomyceta; Saccharomycotina; Saccharomycetes; Saccharomycetales; Pichiaceae; Ogataea
Hanva1	Hanseniaspora valbyensis NRRL Y-1626	Fungi; Dikarya; Ascomycota; saccharomyceta; Saccharomycotina; Saccharomycetes; Saccharomycetales; Saccharomycodaceae; Hanseniaspora
Hebcy2	Hebeloma cylindrosporum h7	Fungi; Dikarya; Basidiomycota; Agaricomycotina; Agaricomycetes; Agaricomycetidae; Agaricales; Cortinariaceae; Hebeloma
Hetan2	Heterobasidion annosum	Fungi; Dikarya; Basidiomycota; Agaricomycotina; Agaricomycetes; Agaricomycetes incertae sedis; Russulales; Bondarzewiaceae; Heterobasidion; Heterobasidion annosum species complex
Hiscag186ar	Histoplasma capsulatum g186ar	Fungi; Dikarya; Ascomycota; saccharomyceta; Pezizomycotina; leotiomyceta; Eurotiomycetes; Eurotiomycetidae; Onygenales; Ajellomycetaceae; Histoplasma
Hiscag217b	Histoplasma capsulatum g217b	Fungi; Dikarya; Ascomycota; saccharomyceta; Pezizomycotina; leotiomyceta; Eurotiomycetes; Eurotiomycetidae; Onygenales; Ajellomycetaceae; Histoplasma
Hiscah143	Histoplasma capsulatum h143	Fungi; Dikarya; Ascomycota; saccharomyceta; Pezizomycotina; leotiomyceta; Eurotiomycetes; Eurotiomycetidae; Onygenales; Ajellomycetaceae; Histoplasma
Hiscah88	Histoplasma capsulatum h88	Fungi; Dikarya; Ascomycota; saccharomyceta; Pezizomycotina; leotiomyceta; Eurotiomycetes; Eurotiomycetidae; Onygenales; Ajellomycetaceae; Histoplasma
Hiscanam1	Histoplasma capsulatum nam1	Fungi; Dikarya; Ascomycota; saccharomyceta; Pezizomycotina; leotiomyceta; Eurotiomycetes; Eurotiomycetidae; Onygenales; Ajellomycetaceae; Histoplasma
Hiscatmu	Histoplasma capsulatum tmu	Fungi; Dikarya; Ascomycota; saccharomyceta; Pezizomycotina; leotiomyceta; Eurotiomycetes; Eurotiomycetidae; Onygenales; Ajellomycetaceae; Histoplasma
Hpol	Hansenula polymorpha	Fungi; Dikarya; Ascomycota; saccharomyceta; Saccharomycotina; Saccharomycetes; Saccharomycetales; Saccharomycetales incertae sedis; Ogataea
Hydpi2	Hydnomerulius pinastri	Fungi; Dikarya; Basidiomycota; Agaricomycotina; Agaricomycetes; Agaricomycetidae; Boletales; Paxilineae; Paxillineae incertae sedis; Hydnomerulius
Hypbu1	Hyphopichia burtonii NRRL Y-1933	Fungi; Dikarya; Ascomycota; saccharomyceta; Saccharomycotina; Saccharomycetes; Saccharomycetales; Metschnikowiaceae; Hyphopichia
HypCI4A1	Hypoxylon sp. CI-4A	Fungi; Dikarya; Ascomycota; saccharomyceta; Pezizomycotina; leotiomyceta; sordariomyceta; Sordariomycetes; Xylariomycetidae; Xylariales; Xylariaceae; Hypoxylon
HypCO2751	Hypoxylon sp. CO27-5	Fungi; Dikarya; Ascomycota; saccharomyceta; Pezizomycotina; leotiomyceta; sordariomyceta; Sordariomycetes; Xylariomycetidae; Xylariales; Xylariaceae; Hypoxylon
HypEC381	Hypoxylon sp. EC38	Fungi; Dikarya; Ascomycota; saccharomyceta; Pezizomycotina; leotiomyceta; sordariomyceta; Sordariomycetes; Xylariomycetidae; Xylariales; Xylariaceae; Hypoxylon
Hypsu1	Hypholoma sublateritium	Fungi; Dikarya; Basidiomycota; Agaricomycotina; Agaricomycetes; Agaricomycetidae; Agaricales; Strophariaceae; Hypholoma
Hyspu1	Hysterium pulicare	Fungi; Dikarya; Ascomycota; saccharomyceta; Pezizomycotina; leotiomyceta; dothideomyceta; Dothideomycetes; Pleosporomycetidae; Hysteriales; Hysteriaceae; Hysterium
Isafu1	Isaria fumosorosea ARSEF 2679	Fungi; Dikarya; Ascomycota; saccharomyceta; Pezizomycotina; leotiomyceta; sordariomyceta; Sordariomycetes; Hypocreomycetidae; Hypocreales; Cordycipitaceae; Isaria
Jaaar1	Jaapia argillacea	Fungi; Dikarya; Basidiomycota; Agaricomycotina; Agaricomycetes; Agaricomycetidae; Jaapiales; Jaapiaceae; Jaapia
Klula1	Kluyveromyces lactis	Fungi; Dikarya; Ascomycota; saccharomyceta; Saccharomycotina; Saccharomycetes; Saccharomycetales; Saccharomycetaceae; Kluyveromyces
Kthe	Kluyveromyces thermotolerans	Fungi; Dikarya; Ascomycota; saccharomyceta; Saccharomycotina; Saccharomycetes; Saccharomycetales; Saccharomycetaceae; Lachancea
Kwal	Kluyveromyces waltii	Fungi; Dikarya; Ascomycota; saccharomyceta; Saccharomycotina; Saccharomycetes; Saccharomycetales; Saccharomycetaceae; Lachancea
Lacam1	Laccaria amethystina LaAM-08-1	Fungi; Dikarya; Basidiomycota; Agaricomycotina; Agaricomycetes; Agaricomycetidae; Agaricales; Tricholomataceae; Laccaria
Lacbi2	Laccaria bicolor	Fungi; Dikarya; Basidiomycota; Agaricomycotina; Agaricomycetes; Agaricomycetidae; Agaricales; Tricholomataceae; Laccaria
Laesu1	Laetiporus sulphureus var. sulphureus	Fungi; Dikarya; Basidiomycota; Agaricomycotina; Agaricomycetes; Agaricomycetes incertae sedis; Polyporales; Coriolaceae; Laetiporus
Lecle1	Lecanicillium lecanii	Fungi; Dikarya; Ascomycota; saccharomyceta; Pezizomycotina; leotiomyceta; sordariomyceta; Sordariomycetes; Hypocreomycetidae; Hypocreales; Cordycipitaceae; Cordyceps
Lelo	Lodderomyces elongisporus	Fungi; Dikarya; Ascomycota; saccharomyceta; Saccharomycotina; Saccharomycetes; Saccharomycetales; Debaryomycetaceae; Lodderomyces
Lepmu1	Leptosphaeria maculans	Fungi; Dikarya; Ascomycota; saccharomyceta; Pezizomycotina; leotiomyceta; dothideomyceta; Dothideomycetes; Pleosporomycetidae; Pleosporales; Pleosporineae; Leptosphaeriaceae; Leptosphaeria; Leptosphaeria maculans complex
Leppa1	Lepidopterella_palustris	Fungi; Dikarya; Ascomycota; saccharomyceta; Pezizomycotina; leotiomyceta; dothideomyceta; Dothideomycetes; Dothideomycetes incertae sedis; Argynnaceae; Lepidopterella
Leugo1	Leucoagaricus gongylophorus Ac12	Fungi; Dikarya; Basidiomycota; Agaricomycotina; Agaricomycetes; Agaricomycetidae; Agaricales; Agaricaceae; Leucoagaricus
Linpe1	Linderina pennispora ATCC 12442	Fungi; Fungi incertae sedis; Kickxellomycotina; Kickxellales; Kickxellaceae; Linderina; Linderina; Linderina pennispora
Lipst1	Lipomyces starkeyi NRRL Y-11557	Fungi; Dikarya; Ascomycota; saccharomyceta; Saccharomycotina; Saccharomycetes; Saccharomycetales; Lipomycetaceae; Lipomyces
Macph1	Macrophomina phaseolina MS6	Fungi; Dikarya; Ascomycota; saccharomyceta; Pezizomycotina; leotiomyceta; dothideomyceta; Dothideomycetes; Dothideomycetes incertae sedis; Botryosphaeriales; Botryosphaeriaceae; Macrophomina
Maggr1	Magnaporthe oryzae 70-15(MG6)	Fungi; Dikarya; Ascomycota; saccharomyceta; Pezizomycotina; leotiomyceta; sordariomyceta; Sordariomycetes; Sordariomycetidae; Magnaporthales; Magnaporthaceae; Magnaporthe
MaggrBR29	Magnaporthe grisea BR29	Fungi; Dikarya; Ascomycota; saccharomyceta; Pezizomycotina; leotiomyceta; sordariomyceta; Sordariomycetes; Sordariomycetidae; Magnaporthales; Magnaporthaceae; Magnaporthe
MaginM35	Magnaporthiopsis incrustans M35	Fungi; Dikarya; Ascomycota; saccharomyceta; Pezizomycotina; leotiomyceta; sordariomyceta; Sordariomycetes; Sordariomycetidae; Magnaporthales; Magnaporthaceae; Magnaporthiopsis
MagorBR32	Magnaporthe oryzae BR32	Fungi; Dikarya; Ascomycota; saccharomyceta; Pezizomycotina; leotiomyceta; sordariomyceta; Sordariomycetes; Sordariomycetidae; Magnaporthales; Magnaporthaceae; Magnaporthe
MagorCD156	Magnaporthe oryzae CD156	Fungi; Dikarya; Ascomycota; saccharomyceta; Pezizomycotina; leotiomyceta; sordariomyceta; Sordariomycetes; Sordariomycetidae; Magnaporthales; Magnaporthaceae; Magnaporthe
MagrhM23	Magnaporthiopsis rhizophila M23	Fungi; Dikarya; Ascomycota; saccharomyceta; Pezizomycotina; leotiomyceta; sordariomyceta; Sordariomycetes; Sordariomycetidae; Magnaporthales; Magnaporthaceae; Magnaporthiopsis
MagsaM69	Magnaporthe salvinii M69	Fungi; Dikarya; Ascomycota; saccharomyceta; Pezizomycotina; leotiomyceta; sordariomyceta; Sordariomycetes; Sordariomycetidae; Magnaporthales; Magnaporthaceae; Nakataea
Malgl1	Malassezia globosa	Fungi; Dikarya; Basidiomycota; Ustilaginomycotina; Malasseziomycetes; Malasseziales; Malasseziaceae; Malassezia
Malsy11	Malassezia sympodialis ATCC 42132	Fungi; Dikarya; Basidiomycota; Ustilaginomycotina; Malasseziomycetes; Malasseziales; Malasseziaceae; Malassezia
Marbr1	Marssonina brunnea f. sp. multigermtubi MB m1	Fungi; Dikarya; Ascomycota; saccharomyceta; Pezizomycotina; leotiomyceta; sordariomyceta; Leotiomycetes; Helotiales; Dermateaceae; Marssonina
Melbi2	Meliniomyces bicolor E	Fungi; Dikarya; Ascomycota; saccharomyceta; Pezizomycotina; leotiomyceta; sordariomyceta; Leotiomycetes; Helotiales; Helotiaceae; mitosporic Helotiaceae; Meliniomyces
Melva1	Meliniomyces variabilis F	Fungi; Dikarya; Ascomycota; saccharomyceta; Pezizomycotina; leotiomyceta; sordariomyceta; Leotiomycetes; Helotiales; Helotiaceae; mitosporic Helotiaceae; Meliniomyces
Metac1	Metarhizium acridum CQMa 102	Fungi; Dikarya; Ascomycota; saccharomyceta; Pezizomycotina; leotiomyceta; sordariomyceta; Sordariomycetes; Hypocreomycetidae; Hypocreales; Clavicipitaceae; mitosporic Clavicipitaceae; Metarhizium
Metan1	Metarhizium robertsii ARSEF 23	Fungi; Dikarya; Ascomycota; saccharomyceta; Pezizomycotina; leotiomyceta; sordariomyceta; Sordariomycetes; Hypocreomycetidae; Hypocreales; Clavicipitaceae; mitosporic Clavicipitaceae; Metarhizium
Metbi1	Metschnikowia bicuspidata NRRL YB-4993	Fungi; Dikarya; Ascomycota; saccharomyceta; Saccharomycotina; Saccharomycetes; Saccharomycetales; Metschnikowiaceae; Metschnikowia
Mgyp	Microsporum gypseum	Fungi; Dikarya; Ascomycota; saccharomyceta; Pezizomycotina; leotiomyceta; Eurotiomycetes; Eurotiomycetidae; Onygenales; Arthrodermataceae; Arthroderma; Arthroderma gypseum
Micca1	Microsporum canis CBS 113480	Fungi; Dikarya; Ascomycota; saccharomyceta; Pezizomycotina; leotiomyceta; Eurotiomycetes; Eurotiomycetidae; Onygenales; Arthrodermataceae; Arthroderma
Mixos1	Mixia osmundae IAM 14324	Fungi; Dikarya; Basidiomycota; Pucciniomycotina; Mixiomycetes; Mixiales; Mixiaceae; Mixia
Monha1	Monacrosporium haptotylum CBS 200.50	Fungi; Dikarya; Ascomycota; saccharomyceta; Pezizomycotina; Orbiliomycetes; Orbiliales; Orbiliaceae; mitosporic Orbiliaceae; Dactylellina
Monpe11	Moniliophthora perniciosa FA553	Fungi; Dikarya; Basidiomycota; Agaricomycotina; Agaricomycetes; Agaricomycetidae; Agaricales; Marasmiaceae; mitosporic Marasmiaceae; Moniliophthora
Morco1	Morchella conica CCBAS932	Fungi; Dikarya; Ascomycota; saccharomyceta; Pezizomycotina; Pezizomycetes; Pezizales; Morchellaceae; Morchella
Mpoa	Magnaporthe poae ATCC 64411	Fungi; Dikarya; Ascomycota; saccharomyceta; Pezizomycotina; leotiomyceta; sordariomyceta; Sordariomycetes; Sordariomycetidae; Magnaporthales; Magnaporthaceae; Magnaporthe
Mucci2	Mucor circinelloides CBS277.49	Fungi; Fungi incertae sedis; Early diverging fungal lineages; Mucoromycotina; Mucorales; Mucorineae; Mucoraceae; Mucor
Mycfi2	Mycosphaerella fijiensis	Fungi; Dikarya; Ascomycota; saccharomyceta; Pezizomycotina; leotiomyceta; dothideomyceta; Dothideomycetes; Dothideomycetidae; Capnodiales; Mycosphaerellaceae; Pseudocercospora
Mycgr3	Mycosphaerella graminicola	Fungi; Dikarya; Ascomycota; saccharomyceta; Pezizomycotina; leotiomyceta; dothideomyceta; Dothideomycetes; Dothideomycetidae; Capnodiales; Mycosphaerellaceae; Zymoseptoria
Myxmu1	Myxozyma mucilagina type	Fungi; Dikarya; Ascomycota; saccharomyceta; Saccharomycotina; Saccharomycetes; Saccharomycetales;
Nadfu1	Nadsonia fulvescens var. elongata DSM 6958	Fungi; Dikarya; Ascomycota; saccharomyceta; Saccharomycotina; Saccharomycetes; Saccharomycetales; Saccharomycodaceae; Nadsonia
Ndai	Naumovozyma dairenensis	Fungi; Dikarya; Ascomycota; saccharomyceta; Saccharomycotina; Saccharomycetes; Saccharomycetales; Saccharomycetaceae; Naumovozyma
Necha2	Nectria haematococca	Fungi; Dikarya; Ascomycota; saccharomyceta; Pezizomycotina; leotiomyceta; sordariomyceta; Sordariomycetes; Hypocreomycetidae; Hypocreales; Nectriaceae; Fusarium; Fusarium solani species complex
Nempa1	Nematocida parisii ERTm1	Fungi; Fungi incertae sedis
Neofi1	Neosartorya fischeri NRRL 181	Fungi; Dikarya; Ascomycota; saccharomyceta; Pezizomycotina; leotiomyceta; Eurotiomycetes; Eurotiomycetidae; Eurotiales; Aspergillaceae; Neosartorya; Neosartorya fischeri group
Neole1	Neolentinus lepideus	Fungi; Dikarya; Basidiomycota; Agaricomycotina; Agaricomycetes; Agaricomycetes incertae sedis; Gloeophyllales; Gloeophyllaceae; Neolentinus
Neopa1	Neofusicoccum parvum UCRNP2	Fungi; Dikarya; Ascomycota; saccharomyceta; Pezizomycotina; leotiomyceta; dothideomyceta; Dothideomycetes; Dothideomycetes incertae sedis; Botryosphaeriales; Botryosphaeriaceae; Neofusicoccum
Neucr2	Neurospora crassa OR74A	Fungi; Dikarya; Ascomycota; saccharomyceta; Pezizomycotina; leotiomyceta; sordariomyceta; Sordariomycetes; Sordariomycetidae; Sordariales; Sordariaceae; Neurospora
Neucrtrp31	Neurospora crassa FGSC 73 trp-3	Fungi; Dikarya; Ascomycota; saccharomyceta; Pezizomycotina; leotiomyceta; sordariomyceta; Sordariomycetes; Sordariomycetidae; Sordariales; Sordariaceae; Neurospora
NeutematA2	Neurospora tetrasperma FGSC 2508 mat A	Fungi; Dikarya; Ascomycota; saccharomyceta; Pezizomycotina; leotiomyceta; sordariomyceta; Sordariomycetes; Sordariomycetidae; Sordariales; Sordariaceae; Neurospora
Nosce1	Nosema ceranae BRL01	Fungi; Fungi incertae sedis
Obbri1	Obba rivulosa 3A-2	Fungi; Dikarya; Basidiomycota; Agaricomycotina; Agaricomycetes; Agaricomycetes incertae sedis; Polyporales; Meruliaceae; Obba
Oidma1	Oidiodendron maius Zn	Fungi; Dikarya; Ascomycota; saccharomyceta; Pezizomycotina; leotiomyceta; sordariomyceta; Leotiomycetes; Leotiomycetes incertae sedis; Myxotrichaceae; mitosporic Myxotrichaceae; Oidiodendron
Ompol1	Omphalotus olearius	Fungi; Dikarya; Basidiomycota; Agaricomycotina; Agaricomycetes; Agaricomycetidae; Agaricales; Omphalotaceae; Omphalotus
Ophdo1	Ophioceras dolichostomum CBS114926	Fungi; Dikarya; Ascomycota; saccharomyceta; Pezizomycotina; leotiomyceta; sordariomyceta; Sordariomycetes; Sordariomycetidae; Magnaporthales; Magnaporthaceae; Ophioceras
Ophpc1	Ophiostoma piceae UAMH 11346	Fungi; Dikarya; Ascomycota; saccharomyceta; Pezizomycotina; leotiomyceta; sordariomyceta; Sordariomycetes; Sordariomycetidae; Ophiostomatales; Ophiostomataceae; Ophiostoma
Ophsi1	Ophiocordyceps sinensis CO18	Fungi; Dikarya; Ascomycota; saccharomyceta; Pezizomycotina; leotiomyceta; sordariomyceta; Sordariomycetes; Hypocreomycetidae; Hypocreales; Ophiocordycipitaceae; Ophiocordyceps; Ophiocordyceps sinensis
Ophsu1	Ophiocordyceps subramanianii	Fungi; Dikarya; Ascomycota; saccharomyceta; Pezizomycotina; leotiomyceta; sordariomyceta; Sordariomycetes; Hypocreomycetidae; Hypocreales; Ophiocordycipitaceae; Ophiocordyceps
Ophun1	Ophiocordyceps unilateralis	Fungi; Dikarya; Ascomycota; saccharomyceta; Pezizomycotina; leotiomyceta; sordariomyceta; Sordariomycetes; Hypocreomycetidae; Hypocreales; Ophiocordycipitaceae; Ophiocordyceps; Ophiocordyceps unilateralis
Orpsp1	Orpinomyces sp. C1A	Fungi; Neocallimastigomycota; Neocallimastigomycetes; Neocallimastigales; Neocallimastigaceae; Orpinomyces
Pacta12	Pachysolen tannophilus NRRL Y-2460 v1.2	Fungi; Dikarya; Ascomycota; saccharomyceta; Saccharomycotina; Saccharomycetes; Saccharomycetales; Saccharomycetaceae; Pachysolen
Pancy2	Panaeolus cyanescens	Fungi; Dikarya; Basidiomycota; Agaricomycotina; Agaricomycetes; Agaricomycetidae; Agaricales; Bolbitiaceae; Panaeolus
Parbr1	Paracoccidioides_brasiliensis_Pb03	Fungi; Dikarya; Ascomycota; saccharomyceta; Pezizomycotina; leotiomyceta; Eurotiomycetes; Eurotiomycetidae; Onygenales; mitosporic Onygenales; Paracoccidioides
Parsp1	Paraconiothyrium sporulosum AP3s5-JAC2a	Fungi; Dikarya; Ascomycota; saccharomyceta; Pezizomycotina; leotiomyceta; dothideomyceta; Dothideomycetes; Pleosporomycetidae; Pleosporales; Massarineae; Didymosphaeriaceae; Paraphaeosphaeria
Paxin1	Paxillus involutus ATCC 200175	Fungi; Dikarya; Basidiomycota; Agaricomycotina; Agaricomycetes; Agaricomycetidae; Boletales; Paxilineae; Paxillaceae; Paxillus
Paxru1	Paxillus_rubicundulus_Ve08.2h10	Fungi; Dikarya; Basidiomycota; Agaricomycotina; Agaricomycetes; Agaricomycetidae; Boletales; Paxilineae; Paxillaceae; Paxillus
Pdes	Pseudogymnoascus destructans 20631-21	Fungi; Dikarya; Ascomycota; Pezizomycotina; Leotiomycetes; Leotiomycetes incertae sedis; Pseudeurotiaceae; Pseudogymnoascus
Pench1	Penicillium chrysogenum	Fungi; Dikarya; Ascomycota; saccharomyceta; Pezizomycotina; leotiomyceta; Eurotiomycetes; Eurotiomycetidae; Eurotiales; Trichocomaceae; mitosporic Trichocomaceae; Penicillium; Penicillium chrysogenum complex
PenchWisc11	Penicillium_chrysogenum_Wisconsin_54-1255	Fungi; Dikarya; Ascomycota; saccharomyceta; Pezizomycotina; leotiomyceta; Eurotiomycetes; Eurotiomycetidae; Eurotiales; Aspergillaceae; Penicillium
Pendi1	Penicillium digitatum PHI26	Fungi; Dikarya; Ascomycota; saccharomyceta; Pezizomycotina; leotiomyceta; Eurotiomycetes; Eurotiomycetidae; Eurotiales; Aspergillaceae; Penicillium
Penox1	Penicillium oxalicum 114-2	Fungi; Dikarya; Ascomycota; saccharomyceta; Pezizomycotina; leotiomyceta; Eurotiomycetes; Eurotiomycetidae; Eurotiales; Aspergillaceae; Penicillium
PenroFM164	Penicillium roquefortii FM164	Fungi; Dikarya; Ascomycota; saccharomyceta; Pezizomycotina; leotiomyceta; Eurotiomycetes; Eurotiomycetidae; Eurotiales; Aspergillaceae; Penicillium; Penicillium roqueforti
Phaca1	Phanerochaete carnosa HHB-10118-Sp	Fungi; Dikarya; Basidiomycota; Agaricomycotina; Agaricomycetes; Agaricomycetes incertae sedis; Polyporales; Phanerochaetaceae; Phanerochaete
Phaop004113A	Phaffomyces opuntiae 00-411-3A	Fungi; Dikarya; Ascomycota; saccharomyceta; Saccharomycotina; Saccharomycetes; Saccharomycetales;
Phchr2	Phanerochaete chrysosporium RP-78 v2.2	Fungi; Dikarya; Basidiomycota; Agaricomycotina; Agaricomycetes; Agaricomycetes incertae sedis; Polyporales; Phanerochaetaceae; Phanerochaete
Phieu1	Phialophora europaea cbs 101466	Fungi; Dikarya; Ascomycota; saccharomyceta; Pezizomycotina; leotiomyceta; Eurotiomycetes; Chaetothyriomycetidae; Chaetothyriales; Cyphellophoraceae; Cyphellophora
Phisc1	Phialocephala scopiformis 5WS22E1	Fungi; Dikarya; Ascomycota; saccharomyceta; Pezizomycotina; leotiomyceta; sordariomyceta; Leotiomycetes; Helotiales; mitosporic Helotiales; Phialocephala
Phlbr1	Phlebia brevispora HHB-7030 SS6	Fungi; Dikarya; Basidiomycota; Agaricomycotina; Agaricomycetes; Agaricomycetes incertae sedis; Corticiales; Corticiaceae; Phlebia
Phlgi1	Phlebiopsis gigantea	Fungi; Dikarya; Basidiomycota; Agaricomycotina; Agaricomycetes; Agaricomycetes incertae sedis; Polyporales; Phanerochaetaceae; Phlebiopsis
Phybl2	Phycomyces blakesleeanus NRRL1555	Fungi; Fungi incertae sedis; Early diverging fungal lineages; Mucoromycotina; Mucorales; Phycomycetaceae; Phycomyces
Pickl1	Pichia kluyveri type	Fungi; Dikarya; Ascomycota; saccharomyceta; Saccharomycotina; Saccharomycetes; Saccharomycetales;
Picme2	Pichia membranifaciens	Fungi; Dikarya; Ascomycota; saccharomyceta; Saccharomycotina; Saccharomycetes; Saccharomycetales; Pichiaceae; Pichia
Picpa1	Pichia_pastoris	Fungi; Dikarya; Ascomycota; saccharomyceta; Saccharomycotina; Saccharomycetes; Saccharomycetales; Phaffomycetaceae; Komagataella
Picst3	Pichia stipitis	Fungi; Dikarya; Ascomycota; saccharomyceta; Saccharomycotina; Saccharomycetes; Saccharomycetales; Debaryomycetaceae; Scheffersomyces
Pilcr1	Piloderma croceum F 1598	Fungi; Dikarya; Basidiomycota; Agaricomycotina; Agaricomycetes; Agaricomycetidae; Atheliales; Atheliaceae; Piloderma
PirE21	Piromyces sp. E2	Fungi; Neocallimastigomycota; Neocallimastigomycetes; Neocallimastigales; Neocallimastigaceae; Piromyces
Pirin1	Piriformospora_indica_DSM_11827_from_MPI	Fungi; Dikarya; Basidiomycota; Agaricomycotina; Agaricomycetes; Agaricomycetes incertae sedis; Sebacinales; Sebacinales group B; Piriformospora
Pismi1	Pisolithus microcarpus 441	Fungi; Dikarya; Basidiomycota; Agaricomycotina; Agaricomycetes; Agaricomycetidae; Boletales; Sclerodermatineae; Pisolithaceae; Pisolithus
Pisti1	Pisolithus tinctorius Marx 270	Fungi; Dikarya; Basidiomycota; Agaricomycotina; Agaricomycetes; Agaricomycetidae; Boletales; Sclerodermatineae; Pisolithaceae; Pisolithus
PleosPC152	Pleurotus ostreatus PC15	Fungi; Dikarya; Basidiomycota; Agaricomycotina; Agaricomycetes; Agaricomycetidae; Agaricales; Pleurotaceae; Pleurotus
Plicr1	Plicaturopsis crispa	Fungi; Dikarya; Basidiomycota; Agaricomycotina; Agaricomycetes; Agaricomycetidae; Agaricales; Agaricales incertae sedis; Plicaturopsis
Pneji1	Pneumocystis_jirovecii	Fungi; Dikarya; Ascomycota; Taphrinomycotina; Pneumocystidomycetes; Pneumocystidales; Pneumocystidaceae; Pneumocystis
Polbr1	Polyporus brumalis BRFM 1820	Fungi; Dikarya; Basidiomycota; Agaricomycotina; Agaricomycetes; Agaricomycetes incertae sedis; Polyporales; Polyporaceae; Polyporus
Pospl1	Postia placenta MAD 698-R	Fungi; Dikarya; Basidiomycota; Agaricomycotina; Agaricomycetes; Agaricomycetes incertae sedis; Polyporales; Coriolaceae; Postia
Ppan	Pseudogymnoascus pannorum ATCC-16222	Fungi; Dikarya; Ascomycota; Pezizomycotina; Leotiomycetes; Leotiomycetes incertae sedis; Pseudeurotiaceae; Pseudogymnoascus
Ppas	Pichia pastoris GS115	Fungi; Dikarya; Ascomycota; saccharomyceta; Saccharomycotina; Saccharomycetes; Saccharomycetales; Saccharomycetaceae; Komagataella
Psean11	Pseudozyma antarctica T-34	Fungi; Dikarya; Basidiomycota; Ustilaginomycotina; Ustilaginomycetes; Ustilaginales; Ustilaginaceae; mitosporic Ustilaginaceae; Pseudozyma
Psehu1	Pseudozyma hubeiensis SY62	Fungi; Dikarya; Basidiomycota; Ustilaginomycotina; Ustilaginomycetes; Ustilaginales; Ustilaginaceae; mitosporic Ustilaginaceae; Pseudozyma
PseliM95	Pseudohalonectria lignicola M95	Fungi; Dikarya; Ascomycota; saccharomyceta; Pezizomycotina; leotiomyceta; sordariomyceta; Sordariomycetes; Sordariomycetidae; Magnaporthales; Magnaporthaceae; Pseudohalonectria
Psicub11	Psilocybe cubensis	Fungi; Dikarya; Basidiomycota; Agaricomycotina; Agaricomycetes; Agaricomycetidae; Agaricales; Strophariaceae; Psilocybe
Psicy2	Psilocybe cyanescens	Fungi; Dikarya; Basidiomycota; Agaricomycotina; Agaricomycetes; Agaricomycetidae; Agaricales; Strophariaceae; Psilocybe
Psiser1	Psilocybe serbica	Fungi; Dikarya; Basidiomycota; Agaricomycotina; Agaricomycetes; Agaricomycetidae; Agaricales; Strophariaceae; Psilocybe
Pucgr1	Puccinia graminis	Fungi; Dikarya; Basidiomycota; Pucciniomycotina; Pucciniomycetes; Pucciniales; Pucciniaceae; Puccinia
Pucst1	Puccinia striiformis f. sp. tritici PST-130	Fungi; Dikarya; Basidiomycota; Pucciniomycotina; Pucciniomycetes; Pucciniales; Pucciniaceae; Puccinia
Punst1	Punctularia strigosozonata	Fungi; Dikarya; Basidiomycota; Agaricomycotina; Agaricomycetes; Agaricomycetes incertae sedis; Corticiales; Punctulariaceae; Punctularia
Putr	Puccinia triticina 1-1BBBD Race 1	Fungi; Dikarya; Basidiomycota; Pucciniomycotina; Pucciniomycetes; Pucciniales; Pucciniaceae; Puccinia
Pyrco1	Pyronema confluens CBS100304	Fungi; Dikarya; Ascomycota; saccharomyceta; Pezizomycotina; Pezizomycetes; Pezizales; Pyronemataceae; Pyronema
Pyrsp1	Pyrenochaeta sp. DS3sAY3a	Fungi; Dikarya; Ascomycota; saccharomyceta; Pezizomycotina; leotiomyceta; dothideomyceta; Dothideomycetes; Pleosporomycetidae; Pleosporales; Pleosporineae; Cucurbitariaceae; Pyrenochaeta
Pyrtr1	Pyrenophora tritici-repentis	Fungi; Dikarya; Ascomycota; saccharomyceta; Pezizomycotina; leotiomyceta; dothideomyceta; Dothideomycetes; Pleosporomycetidae; Pleosporales; Pleosporineae; Pleosporaceae; Pyrenophora
Pyrtt1	Pyrenophora teres f. teres	Fungi; Dikarya; Ascomycota; saccharomyceta; Pezizomycotina; leotiomyceta; dothideomyceta; Dothideomycetes; Pleosporomycetidae; Pleosporales; Pleosporineae; Pleosporaceae; Pyrenophora
Rhich1	Rhizopus microsporus var. chinensis CCTCC M201021	Fungi; Fungi incertae sedis; Early diverging fungal lineages; Mucoromycotina; Mucorales; Mucorineae; Rhizopodaceae; Rhizopus
Rhier1	Rhizoscyphus ericae UAMH 7357	Fungi; Dikarya; Ascomycota; saccharomyceta; Pezizomycotina; leotiomyceta; sordariomyceta; Leotiomycetes; Helotiales; Helotiaceae; Rhizoscyphus
Rhimi11	Rhizopus microsporus var. microsporus	Fungi; Fungi incertae sedis; Early diverging fungal lineages; Mucoromycotina; Mucorales; Mucorineae; Rhizopodaceae; Rhizopus
RhimiATCC11559	Rhizopus microsporus ATCC11559	Fungi; Fungi incertae sedis; Mucoromycotina; Mucorales; Mucorineae; Rhizopodaceae; Rhizopus; Rhizopus microsporus
RhimiATCC52814	Rhizopus microsporus var. microsporus ATCC52814	Fungi; Fungi incertae sedis; Mucoromycotina; Mucorales; Mucorineae; Rhizopodaceae; Rhizopus; Rhizopus microsporus
Rhior3	Rhizopus oryzae 99-880 from Broad	Fungi; Fungi incertae sedis; Early diverging fungal lineages; Mucoromycotina; Mucorales; Mucorineae; Rhizopodaceae; Rhizopus
Rhiso1	Rhizoctonia solani AG-1 IB	Fungi; Dikarya; Basidiomycota; Agaricomycotina; Agaricomycetes; Agaricomycetes incertae sedis; Cantharellales; Ceratobasidiaceae; mitosporic Ceratobasidiaceae; Rhizoctonia
Rhivi1	Rhizopogon vinicolor AM-OR11-026	Fungi; Dikarya; Basidiomycota; Agaricomycotina; Agaricomycetes; Agaricomycetidae; Boletales; Suillineae; Rhizopogonaceae; Rhizopogon
Rhoba1	Rhodotorula graminis strain WP1	Fungi; Dikarya; Basidiomycota; Pucciniomycotina; Microbotryomycetes; Sporidiobolales; mitosporic Sporidiobolales; Rhodotorula
Rhyru1	Rhytidhysteron rufulum	Fungi; Dikarya; Ascomycota; saccharomyceta; Pezizomycotina; leotiomyceta; dothideomyceta; Dothideomycetes; Pleosporomycetidae; Hysteriales; Hysteriaceae; Rhytidhysteron
Rozal11	Rozella allomycis CSF55	Fungi; Cryptomycota; Rozella
Sacce1	Saccharomyces cerevisiae S288C	Fungi; Dikarya; Ascomycota; saccharomyceta; Saccharomycotina; Saccharomycetes; Saccharomycetales; Saccharomycetaceae; Saccharomyces
SacceM37071	Saccharomyces cerevisiae M3707 Dikaryon	Fungi; Dikarya; Ascomycota; saccharomyceta; Saccharomycotina; Saccharomycetes; Saccharomycetales; Saccharomycetaceae; Saccharomyces
Saico1	Saitoella complicata NRRL Y-17804	Fungi; Dikarya; Ascomycota; Taphrinomycotina; Taphrinomycotina incertae sedis; Saitoella
Sbay	Saccharomyces bayanus	Fungi; Dikarya; Ascomycota; saccharomyceta; Saccharomycotina; Saccharomycetes; Saccharomycetales; Saccharomycetaceae; Saccharomyces
Scas	Saccharomyces castellii	Fungi; Dikarya; Ascomycota; saccharomyceta; Saccharomycotina; Saccharomycetes; Saccharomycetales; Saccharomycetaceae; Saccharomyces
Schpa1	Schizopora paradoxa KUC8140	Fungi; Dikarya; Basidiomycota; Agaricomycotina; Agaricomycetes; Agaricomycetes incertae sedis; Corticiales; Corticiaceae; Schizopora
Schpo1	Schizosaccharomyces pombe	Fungi; Dikarya; Ascomycota; Taphrinomycotina; Schizosaccharomycetes; Schizosaccharomycetales; Schizosaccharomycetaceae; Schizosaccharomyces
Sclci1	Scleroderma citrinum Foug A	Fungi; Dikarya; Basidiomycota; Agaricomycotina; Agaricomycetes; Agaricomycetidae; Boletales; Sclerodermatineae; Sclerodermataceae; Scleroderma
Sclsc1	Sclerotinia_sclerotiorum	Fungi; Dikarya; Ascomycota; saccharomyceta; Pezizomycotina; leotiomyceta; sordariomyceta; Leotiomycetes; Helotiales; Sclerotiniaceae; Sclerotinia
Sebve1	Sebacina vermifera MAFF 305830	Fungi; Dikarya; Basidiomycota; Agaricomycotina; Agaricomycetes; Agaricomycetes incertae sedis; Sebacinales; Sebacinaceae; Sebacina
Sebvebe1	Sebacina vermifera ssp. bescii	Fungi; Dikarya; Basidiomycota; Agaricomycotina; Agaricomycetes; Agaricomycetes incertae sedis; Sebacinales; Sebacinales group B; Serendipita; Serendipita vermifera
Sepmu1	Septoria musiva SO2202	Fungi; Dikarya; Ascomycota; saccharomyceta; Pezizomycotina; leotiomyceta; dothideomyceta; Dothideomycetes; Dothideomycetidae; Capnodiales; Mycosphaerellaceae; Mycosphaerella
Seppo1	Septoria populicola	Fungi; Dikarya; Ascomycota; saccharomyceta; Pezizomycotina; leotiomyceta; dothideomyceta; Dothideomycetes; Dothideomycetidae; Capnodiales; Mycosphaerellaceae; Sphaerulina
SerlaS732	Serpula lacrymans S7.3	Fungi; Dikarya; Basidiomycota; Agaricomycotina; Agaricomycetes; Agaricomycetidae; Boletales; Coniophorineae; Serpulaceae; Serpula
Serlavarsha1	Serpula lacrymans var shastensis SHA21-2	Fungi; Dikarya; Basidiomycota; Agaricomycotina; Agaricomycetes; Agaricomycetidae; Boletales; Coniophorineae; Serpulaceae; Serpula
Sisni1	Sistotremastrum niveocremeum HHB9708 ss-1 1.0	Fungi; Dikarya; Basidiomycota; Agaricomycotina; Agaricomycetes; Agaricomycetes incertae sedis; Trechisporales; 'Trechisporaceae'; Sistotremastrum
Sissu1	Sistotremastrum suecicum	Fungi; Dikarya; Basidiomycota; Agaricomycotina; Agaricomycetes; Agaricomycetes incertae sedis; Trechisporales; 'Trechisporaceae'; Sistotremastrum
Skud	Saccharomyces kudriavzevii	Fungi; Dikarya; Ascomycota; saccharomyceta; Saccharomycotina; Saccharomycetes; Saccharomycetales; Saccharomycetaceae; Saccharomyces
Smik	Saccharomyces mikatae	Fungi; Dikarya; Ascomycota; saccharomyceta; Saccharomycotina; Saccharomycetes; Saccharomycetales; Saccharomycetaceae; Saccharomyces
Sodal1	Sodiomyces alkalinus	Fungi; Dikarya; Ascomycota; saccharomyceta; Pezizomycotina; leotiomyceta; sordariomyceta; Sordariomycetes; Hypocreomycetidae; Glomerellales; Plectosphaerellaceae; Sodiomyces
Sorma1	Sordaria macrospora	Fungi; Dikarya; Ascomycota; saccharomyceta; Pezizomycotina; leotiomyceta; sordariomyceta; Sordariomycetes; Sordariomycetidae; Sordariales; Sordariaceae; Sordaria
Spapa3	Spathaspora passalidarum NRRL Y-27907	Fungi; Dikarya; Ascomycota; saccharomyceta; Saccharomycotina; Saccharomycetes; Saccharomycetales; Debaryomycetaceae; Spathaspora
Sphst1	Sphaerobolus stellatus	Fungi; Dikarya; Basidiomycota; Agaricomycotina; Agaricomycetes; Phallomycetidae; Geastrales; Sphaerobolaceae; Sphaerobolus
Spore1	Sporisorium reilianum SRZ2	Fungi; Dikarya; Basidiomycota; Ustilaginomycotina; Ustilaginomycetes; Ustilaginales; Ustilaginaceae; Sporisorium
Spoth2	Sporotrichum thermophile	Fungi; Dikarya; Ascomycota; saccharomyceta; Pezizomycotina; leotiomyceta; sordariomyceta; Sordariomycetes; Sordariomycetidae; Sordariales; Chaetomiaceae; mitosporic Chaetomiaceae; Myceliophthora
Spun	Spizellomyces punctatus	Fungi; Chytridiomycota; Chytridiomycetes; Spizellomycetales; Spizellomycetaceae; Spizellomyces
Staam1	Starmera amethionina type	Fungi; Dikarya; Ascomycota; saccharomyceta; Saccharomycotina; Saccharomycetes; Saccharomycetales;
Stano2	Stagonospora nodorum SN15	Fungi; Dikarya; Ascomycota; saccharomyceta; Pezizomycotina; leotiomyceta; dothideomyceta; Dothideomycetes; Pleosporomycetidae; Pleosporales; Pleosporineae; Phaeosphaeriaceae; Parastagonospora
Stasp1	Stagonospora sp. SRC1lsM3a	Fungi; Dikarya; Ascomycota; saccharomyceta; Pezizomycotina; leotiomyceta; dothideomyceta; Dothideomycetes; Pleosporomycetidae; Pleosporales; Massarineae; Massarinaceae; Stagonospora
Stehi1	Stereum hirsutum FP-91666 SS1	Fungi; Dikarya; Basidiomycota; Agaricomycotina; Agaricomycetes; Agaricomycetes incertae sedis; Russulales; Stereaceae; Stereum
Suibr1	Suillus_brevipes	Fungi; Dikarya; Basidiomycota; Agaricomycotina; Agaricomycetes; Agaricomycetidae; Boletales; Suillineae; Suillaceae; Suillus
Suilu1	Suillus luteus UH-Slu-Lm8-n1	Fungi; Dikarya; Basidiomycota; Agaricomycotina; Agaricomycetes; Agaricomycetidae; Boletales; Suillineae; Suillaceae; Suillus
Talma12	Talaromyces marneffei ATCC 18224	Fungi; Dikarya; Ascomycota; saccharomyceta; Pezizomycotina; leotiomyceta; Eurotiomycetes; Eurotiomycetidae; Eurotiales; Trichocomaceae; Talaromyces
Tapde11	Taphrina deformans	Fungi; Dikarya; Ascomycota; Taphrinomycotina; Taphrinomycetes; Taphrinales; Taphrinaceae; Taphrina
Tdel	Torulaspora delbrueckii	Fungi; Dikarya; Ascomycota; saccharomyceta; Saccharomycotina; Saccharomycetes; Saccharomycetales; Saccharomycetaceae; Torulaspora
Tequ	Trichophyton equinum CBS127.97	Fungi; Dikarya; Ascomycota; saccharomyceta; Pezizomycotina; leotiomyceta; Eurotiomycetes; Eurotiomycetidae; Onygenales; Arthrodermataceae; mitosporic Arthrodermataceae; Trichophyton
Terbo1	Terfezia boudieri S1	Fungi; Dikarya; Ascomycota; saccharomyceta; Pezizomycotina; Pezizomycetes; Pezizales; Pezizaceae; Terfezia
Tersp1	Termitomyces sp. J132	Fungi; Dikarya; Basidiomycota; Agaricomycotina; Agaricomycetes; Agaricomycetidae; Agaricales; Lyophyllaceae
Thite2	Thielavia terrestris	Fungi; Dikarya; Ascomycota; saccharomyceta; Pezizomycotina; leotiomyceta; sordariomyceta; Sordariomycetes; Sordariomycetidae; Sordariales; Chaetomiaceae; Thielavia
Tilan2	Tilletiaria anomala UBC 951	Fungi; Dikarya; Basidiomycota; Ustilaginomycotina; Exobasidiomycetes; Georgefischeriales; Tilletiariaceae; Tilletiaria
Tinfset	Tolypocladium inflatum multiple	Fungi; Dikarya; Ascomycota; saccharomyceta; Pezizomycotina; leotiomyceta; sordariomyceta; Sordariomycetes; Hypocreomycetidae; Hypocreales; Ophiocordycipitaceae
Tpha	Tetrapisispora phaffii CBS 4417	Fungi; Dikarya; Ascomycota; saccharomyceta; Saccharomycotina; Saccharomycetes; Saccharomycetales; Saccharomycetaceae; Tetrapisispora
Trave1	Trametes versicolor	Fungi; Dikarya; Basidiomycota; Agaricomycotina; Agaricomycetes; Agaricomycetes incertae sedis; Polyporales; Coriolaceae; Trametes
Treme1	Tremella mesenterica Fries	Fungi; Dikarya; Basidiomycota; Agaricomycotina; Tremellomycetes; Tremellales; Tremellaceae; Tremella
Triat2	Trichoderma_atroviride	Fungi; Dikarya; Ascomycota; saccharomyceta; Pezizomycotina; leotiomyceta; sordariomyceta; Sordariomycetes; Hypocreomycetidae; Hypocreales; Hypocreaceae; Trichoderma
Trilo3	Trichoderma_longibrachiatum_ATCC_18648	Fungi; Dikarya; Ascomycota; saccharomyceta; Pezizomycotina; leotiomyceta; sordariomyceta; Sordariomycetes; Hypocreomycetidae; Hypocreales; Hypocreaceae; Trichoderma
Triol1	Trichosporon oleaginosus IBC0246	Fungi; Dikarya; Basidiomycota; Agaricomycotina; Tremellomycetes; Tremellales; mitosporic Tremellales; Trichosporon
Trire2	Trichoderma reesei	Fungi; Dikarya; Ascomycota; saccharomyceta; Pezizomycotina; leotiomyceta; sordariomyceta; Sordariomycetes; Hypocreomycetidae; Hypocreales; Hypocreaceae; Trichoderma
TrireRUTC301	Trichoderma reesei RUT C-30	Fungi; Dikarya; Ascomycota; saccharomyceta; Pezizomycotina; leotiomyceta; sordariomyceta; Sordariomycetes; Hypocreomycetidae; Hypocreales; Hypocreaceae; Hypocrea
Triver1	Trichophyton verrucosum HKI 0517	Fungi; Dikarya; Ascomycota; saccharomyceta; Pezizomycotina; leotiomyceta; Eurotiomycetes; Eurotiomycetidae; Onygenales; Arthrodermataceae; Trichophyton
TriviGv2982	Trichoderma virens Gv29-8	Fungi; Dikarya; Ascomycota; saccharomyceta; Pezizomycotina; leotiomyceta; sordariomyceta; Sordariomycetes; Hypocreomycetidae; Hypocreales; Hypocreaceae; Trichoderma
Trub	Trichophyton rubrum CBS118892	Fungi; Dikarya; Ascomycota; saccharomyceta; Pezizomycotina; leotiomyceta; Eurotiomycetes; Eurotiomycetidae; Onygenales; Arthrodermataceae; mitosporic Arthrodermataceae; Trichophyton
Tton	Trichophyton tonsurans CBS112818	Fungi; Dikarya; Ascomycota; saccharomyceta; Pezizomycotina; leotiomyceta; Eurotiomycetes; Eurotiomycetidae; Onygenales; Arthrodermataceae; mitosporic Arthrodermataceae; Trichophyton
Tubme1	Tuber melanosporum from Genoscope	Fungi; Dikarya; Ascomycota; saccharomyceta; Pezizomycotina; Pezizomycetes; Pezizales; Tuberaceae; Tuber
Uncre1	Uncinocarpus reesii 1704	Fungi; Dikarya; Ascomycota; saccharomyceta; Pezizomycotina; leotiomyceta; Eurotiomycetes; Eurotiomycetidae; Onygenales; Onygenaceae; Uncinocarpus
Ustma1	Ustilago maydis	Fungi; Dikarya; Basidiomycota; Ustilaginomycotina; Ustilaginomycetes; Ustilaginales; Ustilaginaceae; Ustilago
Valb	Verticillium albo-atrum	Fungi; Dikarya; Ascomycota; saccharomyceta; Pezizomycotina; leotiomyceta; sordariomyceta; Sordariomycetes; Hypocreomycetidae; Glomerellales; Plectosphaerellaceae; mitosporic Plectosphaerellaceae; Verticillium
Veral1	Verticillium alfalfae VaMs.102	Fungi; Dikarya; Ascomycota; saccharomyceta; Pezizomycotina; leotiomyceta; sordariomyceta; Sordariomycetes; Hypocreomycetidae; Glomerellales; Plectosphaerellaceae; mitosporic Plectosphaerellaceae; Verticillium
Verda1	Verticillium dahliae	Fungi; Dikarya; Ascomycota; saccharomyceta; Pezizomycotina; leotiomyceta; sordariomyceta; Sordariomycetes; Hypocreomycetidae; Glomerellales; Plectosphaerellaceae; mitosporic Plectosphaerellaceae; Verticillium
Volvo1	Volvariella volvacea V23	Fungi; Dikarya; Basidiomycota; Agaricomycotina; Agaricomycetes; Agaricomycetidae; Agaricales; Pluteaceae; Volvariella
Vpol	Vanderwaltozyma_polyspora	Fungi; Dikarya; Ascomycota; saccharomyceta; Saccharomycotina; Saccharomycetes; Saccharomycetales; Saccharomycetaceae; Vanderwaltozyma
Walic1	Wallemia ichthyophaga EXF-994	Fungi; Dikarya; Basidiomycota; Basidiomycota incertae sedis; Wallemiomycetes; Wallemiales; Wallemiales incertae sedis; Wallemia
Walse1	Wallemia sebi	Fungi; Dikarya; Basidiomycota; Basidiomycota incertae sedis; Wallemiomycetes; Wallemiales; Wallemiales incertae sedis; Wallemia
Wican1	Wickerhamomyces anomalus	Fungi; Dikarya; Ascomycota; saccharomyceta; Saccharomycotina; Saccharomycetes; Saccharomycetales; Phaffomycetaceae; Wickerhamomyces
Wilmi1	Wilcoxina_mikolae_CBS_423.85	Fungi; Dikarya; Ascomycota; saccharomyceta; Pezizomycotina; Pezizomycetes; Pezizales; Pyronemataceae; Wilcoxina
Wolco1	Wolfiporia cocos MD-104 SS10	Fungi; Dikarya; Basidiomycota; Agaricomycotina; Agaricomycetes; Agaricomycetes incertae sedis; Polyporales; Coriolaceae; Wolfiporia
Xylhe1	Xylona heveae TC161	Fungi; Dikarya; Ascomycota; saccharomyceta; Pezizomycotina; leotiomyceta; Xylonomycetes; Xylonomycetales; Xylonomycetaceae; Xylona
Yarli1	Yarrowia lipolytica strain CLIB122	Fungi; Dikarya; Ascomycota; saccharomyceta; Saccharomycotina; Saccharomycetes; Saccharomycetales; Dipodascaceae; Yarrowia
Zrou	Zygosaccharomyces rouxii	Fungi; Dikarya; Ascomycota; saccharomyceta; Saccharomycotina; Saccharomycetes; Saccharomycetales; Saccharomycetaceae; Zygosaccharomyces
Zymar1	Zymoseptoria ardabiliae STIR04 1.1.1	Fungi; Dikarya; Ascomycota; saccharomyceta; Pezizomycotina; leotiomyceta; dothideomyceta; Dothideomycetes; Dothideomycetidae; Capnodiales; Mycosphaerellaceae; Zymoseptoria
Zymps1	Zymoseptoria pseudotritici STIR04 2.2.1	Fungi; Dikarya; Ascomycota; saccharomyceta; Pezizomycotina; leotiomyceta; dothideomyceta; Dothideomycetes; Dothideomycetidae; Capnodiales; Mycosphaerellaceae; Zymoseptoria

## Sheet: SD2 Protein Domains
CBD
LysM	Catan1_127499	Rhier1_708351_4	Rhier1_708351	Rhier1_708351_2	Thite2_2128646	Mycfi2_139546	Aspbr1_201229	Fusve1_5759	Aspfu1_8427	AspfuA11631_99261	Parsp1_1191771	Micca1_8689_2	Mpoa_09857T0_2	MagrhM23_590.217	Metan1_376_2	Neofi1_800_2	Aspnov1_435325	Pyrsp1_626373_2	Aspsy1_92650_2	Aspve1_200629	Aspve1_67080_2	Eutla1_10327_3	Rhyru1_7785	AspniNRRL31_1212_2	Aspni7_1158625_2	Aspte1_9187	Cadsp1_464094	Cocvi1_33237	Cocca1_95400	CocheC5_1217810_3	CocheC4_59516_3	Lecle1_OAA72986.1	Isafu1_XP018703052.1	TriviGv2982_204370	PseliM95_2030.68	Colgr1_3773	Antav1_526540	Beaau1_13872_2	Lecle1_OAA70941.1	Uncre1_942_2	Pyrsp1_569301_2	Gaegr1_GGTG10546T0	MagsaM69_3780.46	MaginM35_180.86	Altal1_1036376_2	Gaegr1_GGTG08006T0	Isafu1_XP018699664.1_2	Beaps1_424	Lecle1_OAA81563.1_2
CBD	Altal1_1036376	Amapo0_2419.1	Antav1_526540	Artbe1_1784	Artbe1_3021	Artol1_1146	Aspac1_2719	Aspbr1_197864	Aspbr1_201229	Aspbr1_49077	Aspca3_135036	Aspca3_209247	Aspca3_33395	Aspcam1_274525	Aspcam1_321807_A	Aspcam1_321807_B	Aspfo1_214558	Aspfo1_392263	Aspfu1_6295	Aspfu1_6483	Aspfu1_8427	AspfuA11631_104033	AspfuA11631_104287	AspfuA11631_104478	AspfuA11631_99261	Aspgl1_73421	Aspka11_13527	Aspka11_21861	Aspni7_1158625	AspniNRRL31_1212	Aspnov1_397811	Aspnov1_435325	Aspnov1_475313	Aspor1_11195	Aspor1_5734	Aspste1_406888	Aspste1_468143	Aspsy1_152623	Aspsy1_92650	Aspte1_4296	Aspte1_6374	Aspte1_9187	Aspte1_9777	Asptu1_137518	Asptu1_167444	Asptu1_191924	Aspve1_200629	Aspve1_50991	Aspve1_54512
GH18
B-III	Gymlu2_11115_A	Hypsu1_64243	Amain0_300.1	Lacam1_90996	Lacbi2_301747	Psicy2_13514_A	Psicub11_80464	Hebcy2_440094	Monpe11_83227	Copci1_3831	Galma1_293254	Tersp1_KNZ79704.1	PleosPC152_1074848	Bjead1_44047	Volvo1_112946	Cylto1_396766	Punst1_58564	Armme11_678	Armos1_AROS11072g	Ompol1_741	Amamu1_519588	Amamu1_519200	Pancy2_6673_A	AgabivarbisH972_215236	Agabivarbur1_66074	Amath1_63580	Phchr2_2985660	Phaca1_83835	Botbo1_169371	Botbo1_58832	Rhiso1_710	Mucci2_147080	Cersu1_79251	Obbri1_17048	Sphst1_25023	Paxin1_21964	Hydpi2_185624	SerlaS732_182549	Serlavarsha1_45551	Gymlu1_327778	Fibsp1_848631	Fibsp1_848632	Pilcr1_5803	Wolco1_135097	Laesu1_726166	Fompi3_97135	Daequ1_753579	Fibra1_3143	Fishe1_63182
B-IV	Kthe_KLTH0G15070g	Kwal_23320	Sacce1_4327	SacceM37071_35702	Skud_Contig2059.16_YLR286C	Smik_Contig2552.4_YLR286C	Sbay_Contig639.46_YLR286C	Vpol_1009p7.t1	Hanva1_1846	Tdel_367016941	Tpha_367005889	Tpha_367002896	Scas_470.4	Ndai_365990343	Cgla_CAGL0M09779g	Pacta12_48069	Wican1_27766	Wican1_86625	Staam1_916	Cybja1_184608	Hanpo2_17153	Hpol_51718	Cs918151_5333	Phaop004113A_1790	Canar1_9896	Cgui_02893	Debha01_1437	Debha1_5460	Debha1_2163	Picme2_37068	Spapa3_55693	Cpar_05457	Cpar_05456	Cpar_05454	Picst3_48142	Calb_04786	Ctro_05456	Zrou_ZYRO0D14564g	Hypbu1_152945	Hypbu1_107455	Picst3_91537	Cpar_04350	Ctro_01065	Spapa3_60044	Clus_05786	Picst3_68871	Klula1_1325	Picme2_23434	Dekbr2_40097
B-II	Botci1_4327	Aspve1_34190	Aspsy1_98891	Aspnid1_1679	Aspcl1_413	Neucrtrp31_1199265	Dotse1_72022	Clafu1_188235	Micca1_8619	Tton_02053T0	Tequ_01756T0	Trub_02705T0	Mgyp_05823T0	Triver1_6241	Artbe1_5729	Cpos_04741	Cocim1_4694	Cpos_04740	Uncre1_7754	Parsp1_1098170	Neofi1_4608	Aspfu1_3861	AspfuA11631_103265	Aspnov1_505763	Aspcl1_5506	Aspzo1_128769	Aciri1iso_71720	Aciri1iso_545160	NeutematA2_38357	Neucr2_6002	Sorma1_01100	Cenge3_662308	PseliM95_420.176	Aspste1_351352	Aspfl1_35917	Aspor1_6647	Aspnov1_448388	Neofi1_1771	Aspfu1_6253	AspfuA11631_104246	Aspca3_208876	Aspfo1_210924	Aspka11_17819	Asptu1_136024	Aspni7_1180887	AspniNRRL31_478	Aspbr1_130813	Aspac1_36235	Aspwe1_601856
B-I	Aspwe1_115195	Aspcam1_282623	Pench1_75047	PenchWisc11_148563	Pendi1_2701	PenroFM164_584408910	Penox1_9499	Talma12_7922	Aspgl1_69961	Eurhe1_442782	Aspac1_36102	Aspnid1_1709	Aspsy1_61889	Aspve1_101126	Aspcl1_386	Neofi1_1749	Aspnov1_457433	AspfuA11631_104268	Aspfu1_6276	Aspzo1_62397	Aspste1_369791	Aspca3_172228	AspniNRRL31_523	Aspni7_1161341	Asptu1_61666	Aspbr1_197998	Aspfo1_64198	Aspka11_17775	Aspor1_6624	Aspfl1_35940	Aspte1_2172	Cpos_02562	Cocim1_2556	Uncre1_262	Tequ_04810T0	Tton_02980T0	Triver1_1102	Artbe1_7687	Trub_02350T0	Mgyp_05458T0	Micca1_8220	Hiscag186ar_9032	Hiscag217b_1276	Bder_00814T0	Hiscah88_7273	Hiscatmu_2688	Hiscanam1_4467	Claye1_A1O704929T0	Claps1_A1O507103T0
B-V	Exoaq1_A1O912375T0	Claca1_G64703744T0	Claye1_A1O704914T0	Claps1_A1O507130T0	Exoxe01_8312	Exool01_1593	Exome1_759214819	Capco1_A1O102379T0	Eder_02334T0	Capep1_A1O300795T0	Phieu1_HMPREF154100594T0	Bder_01320T0	Parbr1_6068	Hiscah143_3230	Hiscah88_8639	Hiscag186ar_6842	Hiscanam1_5485	Hiscatmu_7013	Hiscag217b_7930	Mgyp_04265T0	Tton_00605T0	Tequ_03511T0	Trub_07727T0	Triver1_5357	Artbe1_7126	Micca1_1903	Cocim1_3973	Uncre1_3702	Eurhe1_411551	Aspgl1_52421	Talma12_7925	Pendi1_2687	PenchWisc11_148580	Pench1_24776	PenroFM164_584408921	Aspwe1_30160	Aspcl1_377	Neofi1_1739	Aspnov1_438469	Aspfu1_6285	AspfuA11631_104277	Aspfl1_35946	Aspor1_6620	Aspste1_441608	Aspac1_36394	Aspca3_51378	Aspfo1_36588	Aspka11_17781	Asptu1_196612
A-V	Ophun1_KOM19951.1	Ophsi1_EQL01286	Ophsu1_PHH90226.1	Lecle1_OAA70765.1	CormiAloha_3813	Beaps1_7910	Beaba1_9307	Beaau1_7339	Beaas1_881	Corbr1_OAA50774.1	Isafu1_XP018702257.1	Metan1_4700	Metac1_1944	Clapu20_399171859	Trilo3_1400627	Trire2_81598	TrireRUTC301_124897	Triat2_150676	TriviGv2982_111088	Necha2_68934	Fusgr1_12735	Fusfu1_10298	Fusve1_5388	Ppan_8112	Pdes_7634	Gdes_06569T0	Seppo1_45758	Sepmu1_151895	Bauco1_102303	Aciri1iso_157127	Mycgr3_101579	Zymps1_804324	Zymar1_769759	Clafu1_197096	Dotse1_74767	Mycfi2_71852	Wican1_83515	Pospl1_58726	Tersp1_KNZ79520.1	Trave1_50320	Artel1_806327	Polbr1_1364210	Fibsp1_1046163	Gymlu1_72332	Fishe1_44708	Ompol1_806	Galma1_894859	Pancy2_8014	Volvo1_116918
A-IV	Tubme1_6818	Chove1_1804594	Morco1_559874	Wilmi1_600641	Pyrco1_4854	Rhyru1_9812	Hyspu1_1326	Cenge3_568909	Dotsy1_382283	CocheC4_204523	CocheC5_1131043	Cocvi1_100011	Cocca1_2285	Cocmi1_86468	Cocsa1_110297	Coclu2_117009	Altal1_411420	Pyrtt1_8704	Pyrtr1_7518	Lepmu1_7909	Pyrsp1_583385	Stasp1_238772	Corca1_577158	Parsp1_1115860	Delco1_368166	Leppa1_311239	Botdo1_7961	Macph1_375	Neopa1_593	Dipse1_00000455	Dipsc1_06732	DippiCMW190_00008738	Conap1_W9703564T0	Xylhe1_2729	Aspca3_206204	Aspfo1_56104	AspniNRRL31_2063	Asptu1_188292	Aspka11_13068	Aspbr1_193627	Aspni7_1182017	Aspste1_440328	Aspgl1_121068	Eurhe1_414030	Aspwe1_37650	Aspcam1_235425	Aspfl1_34616	Aspor1_1320	Aspte1_5507
C-II	Ppan_367	Chagl1_19163	Talma12_6442	Ophpc1_1665	Ophpc1_4690	Grocl1_7933	Trilo3_66100	Fusfu1_3961	Cocvi1_33237	Cocca1_95400	CocheC4_59516	CocheC5_1217810	Colgr1_3773	Mpoa_09857T0	MagrhM23_590.217	Aspfo1_214558	Metan1_376	Schpa1_946835	Aspbr1_167275	Asptu1_124210	Neucr2_6608	Neucrtrp31_6608	NeutematA2_121572	Spoth2_94536	Neofi1_1729	Aspnov1_475313	NeutematA2_70190	TriviGv2982_204370	Antav1_526540	Eutla1_10327	Beaau1_13872	Zymar1_769429	Aspfu1_8427	Aspve1_144912	Beaps1_11976	Artbe1_5899	Triver1_7132	Tton_07097T0	Tequ_05687T0	CormiAloha_12787	Lecle1_OAA76099.1	Isafu1_XP018700227.1	TriviGv2982_53606	Triat2_247300	TrireRUTC301_130024	Trire2_108346	Aspca3_135036	Talma12_2439	Penox1_5062
C-I	Sphst1_191514	Sphst1_60888	Rhiso1_5415	Rhiso1_8229	Dotsy1_419384	Aspnid1_5239	Cocca1_109780	Cocvi1_84370	Coclu2_98765	Altal1_578844	Xylhe1_284976	Talma12_8815	Artol1_406	Leppa1_336409	Chagl1_19281	Eurhe1_387681	Aspgl1_76858	Aspcl1_7293	Aspnov1_515074	Psicub11_83036	Psiser1_102463	Psicy2_12	Galma1_237588	Amabr0_6491.1	Antav1_452379	Aspcl1_4501	Amore1_53512	Aspca3_53212	Melbi2_647078	Fusve1_8576	Necha2_40172	Fusgr1_12536	MaginM35_2250.65	MagrhM23_220.229	Gaegr1_GGTG04802T0	Sclsc1_7087	MagsaM69_860.122	Neofi1_99	PenroFM164_584410772	PenroFM164_584413771	Aspste1_460099	Aspte1_1582	Cocca1_69294	Cocvi1_66275	Altal1_1078089	Aspnov1_410649	Aspte1_5773	Aspnov1_484249	Aspni7_1165650
A-II	Aspsy1_29731	Aspve1_40069	Aspnid1_317	Aspcl1_5511	Aspcam1_246022	Aspte1_5318	Eurhe1_361844	Aspgl1_47153	Aspor1_9125	Aspfl1_28557	Aspste1_434272	Neofi1_8921	Aspfu1_20	Neofi1_4601	Aspfu1_3867	AspfuA11631_103260	Aspnov1_422893	Aspwe1_157635	Aspfo1_476846	Aspka11_13871	Asptu1_120289	Aspni7_1152313	AspniNRRL31_5164	Aspbr1_51278	Aspca3_10296	Aspac1_28835	PenchWisc11_143449	Pench1_30866	PenroFM164_584413076	Pendi1_5025	Pench1_39409	Penox1_1771	Aspzo1_71871	Hiscatmu_496	Hiscag186ar_695	Hiscah88_228	Hiscah143_9257	Hiscag217b_6775	Hiscanam1_10562	DippiCMW190_00003776	Dipsc1_07515	Dipse1_00002269	Neopa1_8861	Botdo1_14464	Macph1_9089	Talma12_1213	Rhyru1_5434	Hyspu1_3048	Leppa1_439135
A-III	Psicy2_11359_A	Psiser1_62691	Psicub11_52139	Galma1_73528	Hebcy2_130897	Pancy2_5843_A	Hypsu1_69668	Gymlu2_5410	Lacam1_134443	Lacbi2_310136	PleosPC152_1079778	Volvo1_112088	Armme11_2116	Armos1_AROS07244g	Fishe1_51450	Ompol1_3840	Gymlu1_34736	Psicy2_11359_B	Psicub11_71081	Psiser1_79133	Hypsu1_916425	Fishe1_5751	Pancy2_5843_B	Pancy2_6806	Copci1_4567	Lacbi2_191848	Lacam1_11441	Lacbi2_180319	Lacam1_684761	Lacam1_684725	AgabivarbisH972_208965	Agabivarbur1_64212	Amamu1_79620	Amabr0_4169.1	Amapo0_5651.1	Amain0_4091.1	Amath1_152190	Monpe11_83461	Hetan2_38004	Pilcr1_96249	Fibsp1_833813	Pospl1_134923	Pospl1_126595	Fibra1_2428	Cersu1_54938	Obbri1_810847	Polbr1_1356658	Gansp1_107698	Trave1_136980
Other	Beaps1_1905	Beaba1_3814	Beaau1_9802	Corbr1_OAA48833.1	Lecle1_OAA78752.1	Isafu1_XP018702133.1	CormiAloha_4566	Orpsp1_10945	PirE21_70144	PirE21_43968	Orpsp1_8445	Ganpr1_30761	Ganpr1_30760	Ganpr1_36632	Ganpr1_105924	Ganpr1_104918	Rozal11_4860	Conco1_16003	Ophun1_KOM24538.1	Spun_03530T0	Catan1_66307	Catan1_41065	Catan1_56796	PirE21_63729	Spun_05782T0	Pancy2_11806	Pancy2_7643	Aurde31_1259147	Cersp1_349202	Tilan2_230073	Exigl1_829073	Rhiso1_7447	Spun_07647T0	Pancy2_12939	Aurde31_173595	Bjead1_408988	Rhiso1_12762	Coere1_42864	Linpe1_224500	Catan1_36326	Catan1_49626	Catan1_36387	Ganpr1_136890	Spun_06007T0	Saico1_60243	Saico1_72980	Botdo1_1288	Botdo1_9703	DippiCMW190_00008678
[truncated: 1,245 more columns]

## Sheet: SD3 GH18_Newick_trees
GH18 all IQ-Tree
(Psicy2_12260_A:0.069471,(((((((((((((((((Psicy2_12260_B:0.05724,Psicub11_83377:0.142146):0.067484,Psiser1_72921_A:0.065758):0.449179,(Hebcy2_448150:0.432255,Hypsu1_38320:0.579898):0.117173):0.21132,Pancy2_1320:0.487905):0.432754,((Exigl1_677963:0.167327,Aurde31_1245289:0.389864):0.18286,(Aurde31_1145811:0.123144,(Exigl1_739521:0.156833,(Stehi1_83148:0.090316,Stehi1_69091:0.093831):0.389258):0.15…
5:0.540202):0.119444):0.161315,Botbo1_25867:0.285841):0.093004):0.027989):0.077803):0.082684,(((((((Obbri1_788648:0.046585,Cersu1_114558:0.083686):0.166145,(Phaca1_123568:0.161289,Phlgi1_28208:0.17236):0.067879):0.050562,(((Fibra1_2783:0.25301,Pospl1_121822:0.105106):0.054303,(Wolco1_138567:0.122575,Laesu1_757565:0.138891):0.041552):0.022766,(Fompi3_158274:0.170686,Daequ1_666723:0.117509):0.06276…
8708430.1':0.021639):0.374929,Parsp1_1199519:0.323601):0.054412):0.054723,((((Trire2_71245:2.0E-6,TrireRUTC301_69611:2.0E-6):0.0132,Trilo3_1326396:0.014878):0.175763,TriviGv2982_194859:0.101275):0.124002,(Micca1_5174:0.163313,Metan1_1650:0.199879):0.111007):0.048859):0.230852,Ppan_6489:0.498379):0.034972,(Asptu1_137518:0.117039,PenroFM164_584414928:0.156593):0.228855):0.124563,(Aspac1_559:0.22778…
.098444,Aspve1_101126:0.125172):0.198028):0.365458,(Aspcl1_386:0.412689,((Neofi1_1749:0.058505,Aspnov1_457433:0.016431):0.052733,(AspfuA11631_104268:3.0E-6,Aspfu1_6276:0.005611):0.101111):0.323213):0.126045):0.07205,(Aspzo1_62397:0.524765,Aspste1_369791:0.356394):0.109577):0.025724,(((Aspca3_172228:0.43369,((((AspniNRRL31_523:2.0E-6,Aspni7_1161341:2.0E-6):0.129243,Asptu1_61666:0.005856):0.019149,…
6:0.226101,Phchr2_2919440:0.275227):0.109751):0.105777,Sphst1_203517:0.330842):0.046965):0.054922):0.042937):0.058096):0.023996,(PleosPC152_1098006:0.175015,Cylto1_421154:0.451479):0.087256):0.068005,(Armos1_AROS18212g:0.018875,Armme11_11040:0.019933):0.202689):0.157843,(Gymlu1_70048:0.251819,Ompol1_6395:0.277513):0.103493):0.057743,('Amain0_5969.1':0.177738,Amath1_75664:0.191338):0.059265):0.097…
GH18 AC IQ-Tree
(Acain1_232495:0.4555467363,(((((((((((((((((((((((((((((((((Acain1_266144:0.7376619695,((((((((((((((((((((((Altal1_411420:0.0206349282,(Coclu2_117009:0.0522828077,(Pyrtr1_7518:0.0169476708,Pyrtt1_8704:0.0217466855)100:0.0371385500)80:0.0211778940)79:0.0190228254,((((Cocca1_2285:0.0000024980,Cocvi1_100011:0.0000024980)100:0.0073491350,Cocmi1_86468:0.0110937667)100:0.0189576254,(CocheC4_204523:0.…
us_00319:0.6960495128,Metbi1_76995:0.5511574800)100:0.3215273516)100:0.1505673636)100:0.3458166929,Canca1_93744:0.6541442018)97:0.1138960333,(Nadfu1_50491:0.6106087582,Yarli1_69792:0.6200189568)100:0.1231352567)97:0.1076400357,(Croqu1_41152:0.1931319498,(Pucgr1_22628:0.0939693418,Putr_08142T0:0.0314349137)100:0.1880250381)100:0.4769588576)94:0.1199045237,(Lipst1_149679:0.4119005312,Myxmu1_3404:0.…
33341374)100:0.1977229644,Gaegr1_GGTG10206T0:0.2507512277)34:0.0434517203)85:0.0334352595,(Cenge3_689769:0.1213444433,(Dotsy1_425284:0.0694254312,Lepmu1_7648:0.1126516994)100:0.1103173161)100:0.1058256411)98:0.0698625444,(Ascim1_418751:0.5336568804,(((Botdo1_12181:0.2659895993,Colgr1_6015:0.3660274867)14:0.0736749996,((Cenge3_642541:0.1591267206,Dipse1_00009675:0.3936173084)43:0.0303672020,Wilmi1…
100:0.1555307325,Plicr1_174202:0.3408700631)99:0.1104841890,((((Hydpi2_99587:0.1503089527,(Paxin1_172974:0.0062258544,Paxin1_70715:0.0000025635)100:0.2165009579)88:0.0446302646,(Paxin1_109835:0.0598891980,((Paxin1_18522:0.0791383945,Paxru1_781161:0.4763701316)100:0.1000070381,Paxru1_101882:0.1075775422)93:0.0126868531)93:0.0210310192)100:0.1174976013,((((Pismi1_15314:0.1232065128,Pisti1_145783:0.…
GH18 B IQ-Tree
(Acain1_265151:0.7208724756,(((((((((Aciri1iso_5244:0.2374005620,Bauco1_338067:0.2451192922)100:0.1433417056,(((Clafu1_188180:0.0139440469,Dotse1_165001:0.1025552263)100:0.0914651650,Mycfi2_185474:0.0940382661)99:0.0378161453,(((Mycgr3_71099:0.0124744782,Zymps1_798294:0.0000027335)100:0.0051548852,Zymar1_767600:0.0073018067)100:0.1480671811,(Sepmu1_78201:0.0318189441,Seppo1_76794:0.1518825430)100…
or3_2199:0.2253538787)98:0.1309096309,((Rhich1_11073:0.0467595202,RhimiATCC11559_294551:0.0000026018)100:0.0376597404,(Rhich1_17656:0.0399816898,(Rhimi11_218375:0.0000023773,RhimiATCC52814_279886:0.0058689978)100:0.0571962887)96:0.0278731035)98:0.2567758891)100:0.2924543295,((((Rhich1_11820:0.0000029745,(Rhich1_13277:0.0000026320,RhimiATCC11559_184341:0.0000026302)100:0.1557835019)100:0.019281675…
GH18 AC RAxML
(((Spore1_4093:0.16177165280476135667,Psehu1_1930:0.12085671062714560542)70:0.04877039151411802914,Ustma1_6190:0.24218748209700757812)79:0.05933159980134579403,((((((Psicub11_83377:0.52817946620889355547,(Hypsu1_38320:0.61583899015994214565,Hebcy2_448150:0.31550110942538667214)44:0.14572050024714344740)62:0.18700472703067241853,Pancy2_1320:0.50711250956271314294)97:0.26631232535391669014,(((((((P…
68937,((Rhyru1_7785:0.48480856435790148362,Cadsp1_59474:0.38690401148714126389)15:0.07939338862546954645,Pyrsp1_626373:0.25213803129890449695)2:0.06252209065661690213)16:0.10865544629123710663)6:0.09625311697423702406)60:0.06001082602568199448,(((AspniNRRL31_1212:0.00000100000050002909,Aspni7_1158625:0.00000100000050002909)100:0.36314911074624028897,Aspca3_2151:0.42482957662935710852)35:0.0689131…
699870622532272058,(Necha2_51570:0.17842394157592833537,(Cocsa1_103362:0.08390919917796978156,(Dotsy1_348952:0.04263619038240101800,Altal1_1045207:0.05197613460876310265)95:0.03837814433787640339)100:0.14596804417212683180)61:0.04798386889465962313)29:0.00549312108802705625)29:0.03901182477939671434)14:0.03250921675180631909,((Ppan_10849:0.24062756689244646502,Micca1_4125:0.12281542790930539966)5…
1156719755,Pyrtr1_4903:0.18637479613722093830)68:0.07566700059133285583)50:0.03326523426178348147,Parsp1_1112441:0.26041540675640123537)45:0.05142212006944079511,(((Leppa1_317131:0.09801780693782570497,Cenge3_6922:0.07884883711315153476)81:0.03886029315871919465,Hyspu1_8933:0.18060334038755776476)42:0.05357875691917967503,Rhyru1_6147:0.29709930284078994722)29:0.01130951243069762586)37:0.057538906…
6690998)78:0.06533473201356108928)89:0.12322737785377960162)35:0.05453888338197172836)98:0.29996522632381544815)41:0.05020412475034980587,(((Terbo1_73406:0.06029476224976326043,Terbo1_67502:0.08155414209064208719)100:0.45829316668582104066,((((Leppa1_311239:0.12791407468715762508,(((Cenge3_568909:0.20125181686686252625,Hyspu1_1326:0.08833613010410140687)63:0.07226853668266348951,Rhyru1_9812:0.110…
09301180161)47:0.08674351251411656361)33:0.09964518148650643170)1:0.05486131736870288739,(((Plicr1_98224:0.37768443257505263100,(PleosPC152_50345:0.52129381764740856386,((Armos1_AROS09057g:0.20060015160991434557,Armme11_5167:0.16467708755082163807)100:0.39602397680285483794,Cylto1_416350:0.36588785105372312323)49:0.11164426826048867714)14:0.04637165810595055004)13:0.07644840983462510009,(Fibsp1_9…
GH18 B RAxML
((((Sclsc1_10391:1.05801444281281264992,(Oidma1_103495:0.44231096324359209238,Atrsp2_1248445:0.46894308587115762776)40:0.10102254645747865691)14:0.07155501443529226069,((((Melbi2_577319:0.43513301743052229531,(Phisc1_146138:0.74814319149527541697,Cadsp1_520321:0.28427445051812150201)27:0.10123340844615125178)10:0.10937578201609444994,Glalo1_12292:0.43117162459121993745)22:0.13764064431660566479,M…
6532480077196787)10:0.05868983998445068129)32:0.20616283735557008883)48:0.16816918261955657310)80:0.29510021066388009148)67:0.24768395511423718647)56:0.32482345683537472425)66:0.18881768506820456599)10:0.16142779091837833327,(((((RhimiATCC11559_180937:0.00000100000050002909,Rhich1_10106:0.00000100000050002909)98:0.04686610350335575215,(RhimiATCC52814_207431:0.00858795307236893263,Rhimi11_22645:0.…
599903348400346)42:0.05982104801796145344,(Ophsu1_PHH92401.1:0.19822312841666583916,(Ophun1_KOM18021.1:0.21522191794750045180,Ophsi1_EQL03413:0.32359122930336314816)74:0.06664842521764556549)70:0.12086603812091084587)22:0.02523049841680405705)31:0.05936046936124395740)33:0.06177462383179463390)24:0.04479526176002796012)35:0.11754941948175881561)23:0.05365224612487318884,((TriviGv2982_178019:0.046…
LYSM IQ-tree (Fig. 5.2)
(Trire2_108346:1.0E-6,((((((((((((((((((TriviGv2982_201336_3:0.212097,((((CocheC5_1217810_2:3.0E-6,CocheC4_59516_2:3.0E-6):0.016475,Cocca1_95400_3:2.0E-6):0.163285,Colgr1_3773_2:2.0E-6):0.192901,Eutla1_10327_2:0.118684):0.020711):0.026044,((TriviGv2982_204370_2:0.316867,TriviGv2982_66617:0.137908):0.068431,((PenroFM164_584413214:0.252155,((Aspbr1_197864_2:0.121934,Pendi1_1792:0.032623):2.0E-6,Asp…

## Sheet: SD4 GH18 subclade distribution
Order	B-III	B-IV	B-II	B-I	B-V	A-V	A-IV	C-II	C-I	A-II	A-III	Other	LysM	CBD
Agaricales	2.35714	0	0	0	2.52174	1.86207	0	1.33333	2.625	0	5.75862	3	1.66667	2.89286
Boletales	2.54545	0	0	0	1.44444	1.63636	0	0	1	0	4.18182	0	0	3.09091
Atheliales	2.5	0	0	0	8.5	2	0	0	0	0	4.5	0	0	2.5
Corticiales	5.25	0	0	0	2.75	3.5	0	1	1.5	0	4.25	0	1	5.5
Gloeophyllales	2.5	0	0	0	3	2	0	0	0	0	4	0	0	3
Jaapiales	2	0	0	0	3	2	0	0	0	0	4	0	0	3
Polyporales	3.1875	0	0	1	3.75	2.3125	0	0	1	0	4.875	1.33333	0	3.75
Russulales	3.5	0	0	0	4	1.5	0	1	0	0	5	0	0	5
Hymenochaetales	4	0	0	0	3	2	0	0	0	0	6	0	0	4
Trechisporales	1	0	0	0	2	1	0	0	3	0	2	0	0	2
Geastrales	2	0	0	0	5	2	0	0	2	0	8	0	0	5
Auriculariales	3.5	0	0	0	6.5	6.5	0	1	2	0	5	6	1	11
Sebacinales	0	0	0	0	0	2.33333	0	0	0	0	1	0	0	1
Cantharellales	1.5	0	0	0	2	5.5	0	0	2	0	3.5	2	1	5
Dacrymycetales	1	0	0	0	4	2	0	0	0	0	1	0	0	3
Tremellales	0	0	0	0	1	1	0	0	0	1	1	0	0	0
Wallemiales	0	0	0	0	0	1	0	0	0	0	1	0	0	0
Exobasidiales	0	0	0	0	1	1	0	0	0	0	1	0	0	0
Georgefischeriales	0	0	0	0	1	1	0	0	0	0	1	1	0	0
Ceraceosorales	0	0	0	0	0	1	0	0	0	0	1	2	0	1
Ustilaginales	0	0	0	0	1	1	0	0	0	0	1	1	0	0
Malasseziales	0	0	0	0	0	1	0	0	0	0	0	0	0	0
Pucciniales	0	0	0	0	0	1	0	0	0	0	10.75	1.25	0	0
Sporidiobolales	0	0	0	0	0	1	0	0	0	0	5	0	0	0
Mixiales	0	0	0	0	0	1	0	0	0	0	5	0	0	0
Eurotiales	0	0	1.6	1.32258	1.07143	2.77419	1	2.65517	3.83333	1.16129	0	1.32258	2.72414	7.25806
Onygenales	0	0	1.1	1	1	2.66667	1	2.875	2.46667	2	0	1.4375	2.29412	3.82353
Chaetothyriales	0	0	0	1.63636	1.08333	1.16667	1	0	0	1	1.33333	1.72727	0	0
Pleosporales	0	0	1.2	1	1.06667	2.55556	1	1.22222	5.17647	1.52941	0	1	1.25	4.94444
Pleosporomycetidae incertae sedis	0	0	1	1	0	2	1	0	3	0	0	1	0	4
Hysteriales	0	0	1	1	1	2	1	1	4.5	1	0	1	1	1.5
Botryosphaeriales	0	0	1.4	1	1	2	1	1	2.4	1	0	1.5	0	3.5
Capnodiales	0	0	1.25	1	1.66667	3.55556	0	1.25	1.25	0	0	1.2	1.25	2
Dothideales	0	0	0	1.5	1	1.75	0	0	1.33333	1	0	1.5	0	1.5
Dothideomycetes other	0	0	1.5	1.5	1	1.5	1	1	5	1	0	1.5	1	3.5
Xylonomycetales	0	0	0	1	1	1	1	0	4	0	0	1	0	3
Hypocreales	0	0	1.68421	3.44444	1.6087	2.82609	1.55556	3.63636	3.36842	1.91304	1.4	4.33333	3.33333	7.47826
Glomerellales	0	0	0	1.5	1	3.83333	2	1.8	2.83333	1.33333	1	1.5	1.2	4.66667
Sordariales	0	0	1	1.14286	1.66667	2.42857	1	2.28571	2.2	1	0	1.14286	2.42857	5
Ophiostomatales	0	0	1	2	1	2	1	2	2.5	1.5	0	2	2	5
Magnaporthales	0	0	1.54545	1	1.8	4	1.81818	3	3.09091	2	1	1	2.33333	7.45455
Xylariales	0	0	2	2.66667	1.83333	3.5	1.66667	1.5	3	3.16667	0	2.83333	1.75	6
Erysiphales	0	0	1	0	1	2	1	0	0	4	0	0	0	3
Helotiales	0	0	1.33333	3	1.6	2.6	1.2	1.8	4.11111	1.25	0	3.14286	1.66667	6.6
Leotiomycetes incertae sedis	0	0	1.66667	5	1.66667	4.2	1	2.5	2.4	1	0	5	3	5.5
Pezizales	0	0	1	1.33333	1	1	1.14286	0	2	0	0	1.33333	0	2
Orbiliales	0	0	1	0	1.5	2.5	0	2	3.5	0	0	1	2	5
Saccharomycetales	0	1.53191	0	1	0	1.03774	0	1	0	0	0	1	1	1.03333
Taphrinales	0	1	0	0	0	0	0	0	0	0	0	0	1	1
Schizosaccharomycetales	0	1	0	0	0	0	0	0	0	0	0	0	0	0
Taphrinomycotina incertae sedis	0	2	0	0	0	0	0	0	0	0	0	5	0	1
Glomerales	0	0	0	0	0	1	0	0	0	0	0	0	0	0
Mucorales	1	0	0	0	0	1.16667	0	0	0	0	6.14286	5.57143	0	5.42857
Basidiobolales	0	0	0	0	1	1	0	0	0	0	20	14	0	13
Entomophthorales	0	0	0	0	0	0	0	2	0	0	13	4	0	4
Kickxellales	0	0	0	0	0	0	0	3	0	0	11.5	9.5	0	7
Blastocladiales	0	0	0	0	0	0	0	2	0	0	0	7	2	2
Monoblepharidales	0	0	0	0	0	0	0	0	0	0	1	9	0	0
Spizellomycetales	0	0	0	1	0	0	0	0	0	0	0	7	1	3
Neocallimastigales	0	0	0	0	0	0	0	0	0	0	1	3.5	0	2
Rozella	0	0	0	0	0	1	0	0	0	0	0	1	0	0
LysM	0	1.31579	0	2.43902	0	3.04233	0	81.4189	1.1215	0	0	2.1327	100	22.7484
CBD	71.7073	36.8421	31.4607	20.7317	2.50569	13.2275	0	95.2703	78.1308	39.4366	5.19031	23.6967	99.322	100

## Sheet: SD5 HGT_constaint_analyses
Figure	description	Donor	Recipient	Specific Donor Support (RB)	Best tree Likelihood	Constraint	Constrained Likelihood	p-AU
S5A	ENG	mixed bacteria	Hypocreales	47	n/a	n/a	n/a	n/a
S5B	ChitD	Streptomyces	Hypocreales	47	n/a	n/a	n/a	n/a
S5C	ChitD	Actinoplanes/Micromonadaceae	Auriculariales	72/93	-18960.7	Fungi	-19457.8	8.01e-07
S5C	ChitD	Streptomyces/Actinobacteria	Arthrodermataceae	93/96	"	"	"	"
S5C	ChitD	Streptomyces/Actinobacteria	Arthrodermataceae	93/96	-18960.7	Streptomyces (local clade)	-19478.4	9.96e-07
S5C	ChitD	Actinoplanes/Micromonadaceae	Auriculariales	72/93	-18960.7	Actinoplanes (local clade)	-19420.4	3.93e-05
S5C	ChitD	Actinoplanes/Micromonadaceae	Auriculariales	72/93	-18960.7	Micromonadaceae (local clade)	-19457.8	8.06e-07
S5D	A Chitinase	Kickxellaceae	Hypocreales	99	-24780.3	n/a	-24883.7	0.00274
S5E	B-V chitinase	Auriculariales/Agaricomycetes	Basidiobolus	59/98	-26738	n/a	n/a	n/a
S5F	C-II chitinase	Eurotiomycetes/Pezizomycotina	Uncinocarpus	-/91	-49511.3	Pezizomycotina	-50174.7	2.1e-41

## Sheet: SD6 H.capsulatum gene names
H. capsulatum gene name	Gene Refence
Cts1	Hiscag217b_1276
Cts2	Hiscag217b_3330
Cts3	Hiscag217b_107
Cts4	Hiscag217b_11080
Cts5	Hiscag217b_6775
Cts6	Hiscag217b_11415/423
Cts7	Hiscag217b_10006
Cts8	Hiscag217b_6641

## Sheet: SD7 domain protein counts
GH18		LysM
Organism	# proteins	Organism	# proteins
Basme2	36	TriviGv2982	8
Linpe1	33	Aspve1	7
Gansp1	32	Micca1	6
TriviGv2982	31	Lecle1	6
Exigl1	31	Beaps1	6
Lecle1	28	Talma12	5
Aurde31	27	Mgyp	5
Fibsp1	26	Thite2	5
Oidma1	26	Fusve1	5
Triat2	26	Isafu1	5
Talma12	25	Aspfo1	4
Necha2	24	Metan1	4
Cylto1	24	Aspnov1	4
Metan1	23	TrireRUTC301	4
Melbi2	23	Aspac1	4
Eutla1	22	Chagl1	4
Amath1	22	Trub	4
Cadsp1	22	Mpoa	4
Gymlu1	22	Aspbr1	4
MagrhM23	22	Triver1	4
MaginM35	22	Trire2	4
Phlbr1	21	Uncre1	4
Corbr1	21	Ppan	4
Rhich1	21	MagsaM69	4
Beaba1	21	Trilo3	4
Polbr1	21	PenroFM164	4
Micca1	21	Aspka11	4
Aspnov1	21	AspfuA11631	4
Beaau1	21	Aspca3	4
PenroFM164	21	Tton	3
Fusve1	20	Aspfu1	3
Beaps1	20	MagrhM23	3
CormiAloha	20	Aspste1	3
Melva1	20	Necha2	3
Stehi1	20	Eutla1	3
Antav1	20	Aspcam1	3
Gaegr1	20	Spoth2	3
Sphst1	19	Cadsp1	3
Conco1	19	Beaas1	3
Pancy2	19	Gaegr1	3
HypCO2751	19	Beaau1	3
Neofi1	19	Aspte1	3
Trave1	19	Asptu1	3
Trire2	19	Oidma1	2
Isafu1	19	Sorma1	2
Aspte1	19	Beaba1	2
PseliM95	18	Zymar1	2
HypEC381	18	Artbe1	2
Aspste1	18	Parsp1	2
Amabr0	18	Colhi1	2
Aspve1	18	Volvo1	2
DalEC121	18	Catan1	2
TrireRUTC301	18	DalEC121	2
Artel1	18	Triat2	2
MagorBR32	17	Monha1	2
HypCI4A1	17	Corbr1	2
MagorCD156	17	Pancy2	2
Pospl1	17	Aspnid1	2
MaggrBR29	17	Ophsi1	2
Trilo3	17	AspniNRRL31	2
Aspfu1	17	Ophpc1	2
MagsaM69	17	Grocl1	2
Metac1	17	Pyrsp1	2
CocheC5	17	Aspor1	2
Colgr1	17	Neofi1	2
Colhi1	17	Tequ	2
Fusgr1	16	Fusgr1	2
AspfuA11631	16	Aspsy1	2
Aspnid1	16	CormiAloha	2
CocheC4	16	Glalo1	2
Beaas1	16	PseliM95	2
Aspbr1	16	Melva1	2
Ppan	16	Aspni7	2
Galma1	16	Artol1	2
Aspca3	16	MaginM35	2
Cocsa1	16	Aspwe1	1
Psicub11	16	Mycfi2	1
Fompi3	16	Ophun1	1
Cocvi1	16	Veral1	1
Aspfl1	16	Fusfu1	1
Fusfu1	16	CocheC4	1
Aspka11	15	Antav1	1
Pyrsp1	15	Rhier1	1
Aspsy1	15	Aspfl1	1
Ophdo1	15	Spun	1
Putr	15	Cocvi1	1
Phisc1	15	Colgr1	1
Fomme1	15	Mycgr3	1
Pucgr1	15	Pench1	1
Psiser1	15	Tapde11	1
Aspfo1	15	Spapa3	1
Armos1	15	HypCI4A1	1
Mgyp	15	Hiscah88	1
Amamu1	15	Cocca1	1
Verda1	15	Penox1	1
Maggr1	15	Neucr2	1
Rhyru1	14	Sclsc1	1
Penox1	14	Rhiso1	1
Aspcam1	14	Cocim1	1
AspniNRRL31	14	Amapo0	1
Atrsp2	14	Rhyru1	1
Mpoa	14	Leppa1	1
Artol1	14	Ophdo1	1
Glalo1	14	Debha1	1
Volvo1	14	Aspgl1	1
Aspac1	14	Schpa1	1
Corca1	14	CocheC5	1
Gymlu2	14	Cpos	1
Cocca1	14	Zymps1	1
Dotsy1	14	Altal1	1
Armme11	14	MagorBR32	1
Triver1	14	Verda1	1
Rhior3	14	Bder	1
Thite2	14	Hiscah143	1
Botbo1	14	Hiscanam1	1
Asptu1	14	Hiscag186ar	1
Obbri1	13	Hiscatmu	1
Trub	13	Exigl1	1
Aspor1	13	NeutematA2	1
Artbe1	13	Dotsy1	1
Hydpi2	13	Aurde31	1
Ophsi1	13	Neucrtrp31	1
Croqu1	13	Aspzo1	1
Rhiso1	13	Pendi1	1
Cocmi1	13	Metac1	1
Amain0	13	Valb	1
Aspcl1	13	Hiscag217b	1
Tersp1	13	MagorCD156	1
Mucci2	13	Melbi2	1
Psicy2	13	PenchWisc11	1
Leppa1	13
Neucr2	13
Cersu1	13
Parsp1	13
Sclsc1	13
Ophsu1	13
Zymar1	12
Daequ1	12
Suibr1	12
Ophpc1	12
Coclu2	12
Hypsu1	12
Aspgl1	12
Hebcy2	12
Altal1	12
Rhimi11	12
Tton	12
Uncre1	12
Chagl1	12
Pench1	12
Ophun1	12
Punst1	12
Rhivi1	12
Coere1	12
Ompol1	12
AgabivarbisH972	12
Neucrtrp31	12
Aspni7	12
Suilu1	12
RhimiATCC52814	12
Botdo1	12
Aspwe1	12
Paxin1	12
Agabivarbur1	12
Neole1	12
NeutematA2	11
Fishe1	11
Plicr1	11
Clafu1	11
Valb	11
Pyrtt1	11
Zymps1	11
Grocl1	11
Jaaar1	11
Phlgi1	11
Veral1	11
Ascsa1	11
Amore1	11
Wolco1	11
Phchr2	11
Glotr1	11
Aspzo1	11
Rhier1	11
RhimiATCC11559	11
Bjead1	11
Neopa1	10
Schpa1	10
SerlaS732	10
Tequ	10
Stasp1	10
PleosPC152	10
Ganpr1	10
Hiscag217b	10
Phaca1	10
Lepmu1	10
Dipse1	10
Copci1	9
PenchWisc11	9
Hiscanam1	9
Hetan2	9
Blugr1	9
Fibra1	9
Mycgr3	9
Catan1	9
Sodal1	9
Pilcr1	9
Macph1	9
Lacbi2	9
DippiCMW190	9
Cocim1	9
Aurpuvarmel1	9
Laesu1	9
Sisni1	9
Sorma1	9
Monha1	9
Mycfi2	9
Hyspu1	9
Pyrtr1	9
Spoth2	9
Sissu1	9
Hiscag186ar	9
Stano2	8
Hiscatmu	8
Dotse1	8
Cenge3	8
Calvi1	8
Sclci1	8
Clapu20	8
Pendi1	8
Hiscah88	8
Lacam1	8
Pucst1	8
Xylhe1	8
Marbr1	8
Cpos	8
Eurhe1	8
Pismi1	7
Botci1	7
Pdes	7
Paxru1	7
Bder	7
Amapo0	7
Ascim1	7
Serlavarsha1	7
Saico1	7
Spun	7
Phybl2	7
Hiscah143	7
Exool01	6
Delco1	6
Chove1	6
Aciri1iso	6
Pisti1	6
Rhoba1	6
Cpar	6
Aurpuvarsub1	6
Mixos1	6
PirE21	6
Claps1	5
Dipsc1	5
Aurpuvarpul1	5
Aurpuvarnam1	5
Gdes	5
Pyrco1	5
Seppo1	5
Capco1	5
Exoaq1	5
Exoxe01	5
Spapa3	5
Lipst1	5
Eder	5
Sepmu1	5
Leugo1	5
Sebve1	4
Cersp1	4
Capep1	4
Ctro	4
Myxmu1	4
Phieu1	4
Picst3	4
Claye1	4
Spore1	4
Conap1	4
Exome1	4
Pirin1	4
Tubme1	4
Treme1	4
Debha1	4
Tilan2	4
Monpe11	4
Morco1	4
Phaop004113A	4
Wican1	4
Terbo1	4
CryneJEC211	4
Calb	4
Psean11	3
Nadfu1	3
Ascru1	3
Tpha	3
Bauco1	3
Claca1	3
Picme2	3
Ustma1	3
Acain1	3
Cgui	3
Psehu1	3
Orpsp1	3
Hypbu1	3
Parbr1	3
Pacta12	3
CryneH991	3
Yarli1	3
Staam1	3
Wilmi1	3
Tinfset	3
Cybja1	3
Ecym	2
Tdel	2
Cante1	2
Hanva1	2
Hanpo2	2
Skud	2
Ndai	2
Klula1	2
Rozal11	2
Zrou	2
Smik	2
Sbay	2
Kthe	2
Cs918151	2
Cgla	2
Hpol	2
Triol1	2
SacceM37071	2
Walse1	2
Clus	2
Debha01	2
Kwal	2
Sebvebe1	2
Scas	2
Walic1	2
Vpol	2
Canca1	2
Canta1	2
Sacce1	2
Babin1	2
Dekbr2	2
Canar1	2
Lelo	2
Pickl1	1
Ppas	1
Metbi1	1
Tapde11	1
Cnew	1
Malgl1	1
	1
Gloin1	1
Picpa1	1
Schpo1	1
Ashgo1	1
Malsy11	1

## Sheet: SD8 Primers
Primer	Use	Primer Sequence 5' to 3'	Direction1
CTS1-8	qPCR	TGTTGTTGTTGACGGATTTGATT	Forward
CTS2-7	qPCR	GGCAAAGATCGCAGATTCC	Forward
CTS3-5	qPCR	CGCAAACGTCAAACCAGATT	Forward
CTS4-3	qPCR	CAAGTTCTATCTAACCGTCGC	Forward
CTS5-1	qPCR	ATGCGACTTGTGGACCTCTC	Forward
CTS6-7	qPCR	CTTCTCACCGCTCAGGGATG	Forward
CTS7-1	qPCR	ACGGCGGGAGGGGAAAGGGT	Forward
CTS8-5	qPCR	CGAGGACTGTGGAAGGGAGG	Forward
CTS1-5	expression	ATGGCTCTCAAAAGCCTTC	Forward
CTS2-5	expression	ATGAAACAGCTCCCCCGCTGC	Forward
CTS3-5	expression	ATGTCCACCTACACCGTTGCCA	Forward
CTS4	expression	ATGGGCCCCTTTTTCCTCTACA	Forward
CTS5	expression	ATGCGTTTGTTTAGAGTCCCC	Forward
CTS6	expression	ATGAAGACCCTGAATGGCAT	Forward
CTS7	expression	ATGTATCCTTTTCAGAGATCTCCC	Forward
CTS8	expression	ATGAAAAAACTCCACGCCCA	Forward
CTS1	qPCR	TCAGGGGGACATTGCGGA	Reverse
CTS2	qPCR	TTGGTGGAGAAAGGAGTTGAAT	Reverse
CTS3	qPCR	CCGATGGAGAGGAGGGTT	Reverse
CTS4	qPCR	TGGATTTTGGATCGGATTTG	Reverse
CTS5	qPCR	TGCTCCTTGTCGGTCATCCC	Reverse
CTS6	qPCR	CACAGCCATTGATTAACTCC	Reverse
CTS7	qPCR	CTCCGTTCCCACCTCCGCAT	Reverse
CTS8	qPCR	GGACTGCGGCTGAGATTGTT	Reverse
CTS1	expression	ACTGCCAGTGTACATCGGT	Reverse
CTS2	expression	GTGTTGTGTCGTACCATTGGGA	Reverse
CTS3	expression	CTGAAATCCCTTCTTCATATTCTCAT	Reverse
CTS4	expression	CTTCTCCGCAAACCCGGC	Reverse
CTS5	expression	AGCTGTCCCCTTATATCCCTC	Reverse
CTS6	expression	ATGCTTTTGGAGTCGGTTCA	Reverse
CTS7	expression	TCCTCCTCTTCTCCTCTTACCC	Reverse
CTS8	expression	CTTCACAATCCCAATCTCTTTC	Reverse
1Direction relative to gene transcription
